# Supplementary material for: OseIF3h Regulates Plant Growth and Pollen Development at Translational Level Presumably through Interaction with OsMTA2
Source: Plants (Basel). 2021 May 30;10(6):1101. doi: 10.3390/plants10061101 (PMC8228589; doi:10.3390/plants10061101)
Supplement: Supplementary file 1 [file plants-10-01101-s001.zip]

Archive with 4 entries (2 files):
- plants-1220055-supplementary/
- plants-1220055-supplementary/SM/
- plants-1220055-supplementary/SM/Supplementary materials.pdf
- plants-1220055-supplementary/SM/Table S2.xlsx
