# Supplementary material for: OseIF3h Regulates Plant Growth and Pollen Development at Translational Level Presumably through Interaction with OsMTA2
Source: Plants (Basel). 2021 May 30;10(6):1101. doi: 10.3390/plants10061101 (PMC8228589; doi:10.3390/plants10061101)
Supplement: Supplementary file 1 [file plants-10-01101-s001.zip › plants-1220055-supplementary/SM/Table S2.xlsx]

## Sheet: ann_peak_3h_rip_no_title
seqnames	start	end	length	reads number	p-value	FDR	region	annotation	chr	geneStart	geneend	genelength	geneID	transcript	distanceToTSS
Chr1	2264400	2264700	301	10	3.06264e-05	0.01	Exon	(LOC_Os01g04880.2/LOC_Os01g04880,exon 4 of 6）	1	2261455	2266908	5454	LOC_Os01g04880	LOC_Os01g04880.1	2945
Chr1	4232100	4232400	301	14	2.49207e-06	0.00110865	Promoter	(1-2kb)	1	4232100	4233560	1461	LOC_Os01g08530	LOC_Os01g08530.1	1160
Chr1	4232700	4233300	601	17	1.19714e-07	0.0029102	Promoter	(<=1kb)	1	4232100	4233560	1461	LOC_Os01g08530	LOC_Os01g08530.1	260
Chr1	7249500	7249800	301	22	2.03601e-10	0.0036031	Promoter	(<=1kb)	1	7249761	7253782	4022	LOC_Os01g13030	LOC_Os01g13030.2	0
Chr1	7728000	7728600	601	10	0.000165066	0.000415743	Distal	Intergenic	1	7724283	7725533	1251	LOC_Os01g13780	LOC_Os01g13780.1	3717
Chr1	10134300	10134900	601	18.5	0.000293008	0.00194013	Promoter	(<=1kb)	1	10133857	10135806	1950	LOC_Os01g18080	LOC_Os01g18080.1	443
Chr1	12619800	12620100	301	12	1.8644e-05	0.000970067	Promoter	(1-2kb)	1	12621246	12621704	459	LOC_Os01g22440	LOC_Os01g22440.1	-1146
Chr1	13669200	13669500	301	11	5.13505e-05	0.000277162	Promoter	(1-2kb)	1	13667094	13670933	3840	LOC_Os01g24260	LOC_Os01g24260.1	1433
Chr1	16397400	16397700	301	9	0.000279174	0.000692905	Promoter	(<=1kb)	1	16394680	16397765	3086	LOC_Os01g29250	LOC_Os01g29250.1	65
Chr1	16909800	16910100	301	8	0.000237876	0.01	3'	UTR	1	16904805	16910193	5389	LOC_Os01g30956	LOC_Os01g30956.1	4995
Chr1	18684000	18684300	301	58	2.16401e-14	0.00443459	Exon	(LOC_Os01g33960.1/LOC_Os01g33960,exon 12 of 12）	1	18684016	18693589	9574	LOC_Os01g33960	LOC_Os01g33960.1	9289
Chr1	18684900	18685200	301	407	2.16401e-14	0.0514135	Intron	(LOC_Os01g33960.1/LOC_Os01g33960,intron 10 of 11）	1	18684016	18693589	9574	LOC_Os01g33960	LOC_Os01g33960.1	8389
Chr1	18686100	18686400	301	12	1.99838e-05	0.000415743	Exon	(LOC_Os01g33960.1/LOC_Os01g33960,exon 10 of 12）	1	18684016	18693589	9574	LOC_Os01g33960	LOC_Os01g33960.1	7189
Chr1	19759200	19759500	301	16	3.13728e-07	0.000970067	Promoter	(1-2kb)	1	19757966	19759633	1668	LOC_Os01g35670	LOC_Os01g35670.1	1234
Chr1	20041500	20041800	301	18	3.40529e-08	0.00138581	Promoter	(<=1kb)	1	20041617	20044744	3128	LOC_Os01g36229	LOC_Os01g36229.1	0
Chr1	23589600	23589900	301	10	0.00012643	0.000138581	Promoter	(<=1kb)	1	23587133	23588878	1746	LOC_Os01g41670	LOC_Os01g41670.1	-722
Chr1	25278600	25278900	301	7	0.00137394	0.00166297	Promoter	(<=1kb)	1	25278902	25279796	895	LOC_Os01g44100	LOC_Os01g44100.1	896
Chr1	25696800	25697100	301	62	2.16401e-14	0.00207871	Promoter	(<=1kb)	1	25696613	25705090	8478	LOC_Os01g45274	LOC_Os01g45274.3	187
Chr1	26607300	26607900	601	12	0.000687034	0.00103936	Promoter	(<=1kb)	1	26601904	26608476	6573	LOC_Os01g46710	LOC_Os01g46710.1	576
Chr1	27041700	27042000	301	22	4.74233e-10	0.00124723	Promoter	(<=1kb)	1	27041791	27042669	879	LOC_Os01g47330	LOC_Os01g47330.1	0
Chr1	28277400	28278000	601	12	0.000687021	0.00110865	Promoter	(<=1kb)	1	28277699	28282019	4321	LOC_Os01g49190	LOC_Os01g49190.1	0
Chr1	28330800	28331100	301	23	1.45569e-10	0.00152439	Promoter	(<=1kb)	1	28330800	28333392	2593	LOC_Os01g49290	LOC_Os01g49290.1	0
Chr1	28381500	28382400	901	140.333	0.00045798	0.0188932	Promoter	(<=1kb)	1	28380902	28381882	981	LOC_Os01g49370	LOC_Os01g49370.1	0
Chr1	29689800	29690100	301	9	0.000279174	0.000554324	Exon	(LOC_Os01g51650.1/LOC_Os01g51650,exon 4 of 8）	1	29685442	29692160	6719	LOC_Os01g51650	LOC_Os01g51650.1	2060
Chr1	31497900	31498200	301	9	8.9075e-05	0.01	Promoter	(<=1kb)	1	31497674	31498418	745	LOC_Os01g54740	LOC_Os01g54740.1	226
Chr1	33506100	33507000	901	499	1.44267e-14	0.0531227	Promoter	(<=1kb)	1	33506213	33508853	2641	LOC_Os01g57960	LOC_Os01g57960.1	0
Chr1	33517200	33517500	301	8	0.000237876	0.01	Distal	Intergenic	1	33522543	33524747	2205	LOC_Os01g57962	LOC_Os01g57962.1	7247
Chr1	33519000	33520500	1501	31.2	2.5795e-08	0.0029102	Downstream	(2-3kb)	1	33522543	33524747	2205	LOC_Os01g57962	LOC_Os01g57962.1	4247
Chr1	33521100	33522600	1501	19.8	9.06858e-08	0.00196785	Exon	(LOC_Os01g57962.1/LOC_Os01g57962,exon 1 of 1）	1	33522543	33524747	2205	LOC_Os01g57962	LOC_Os01g57962.1	2147
Chr1	33532200	33533700	1501	1288.8	6.2811e-14	0.107151	Promoter	(<=1kb)	1	33531939	33533704	1766	LOC_Os01g57968	LOC_Os01g57968.1	261
Chr1	33534600	33534900	301	15	1.08031e-06	0.000138581	Promoter	(1-2kb)	1	33536132	33536849	718	LOC_Os01g57990	LOC_Os01g57990.1	-1232
Chr1	33535500	33536100	601	14.5	0.000134867	0.00131652	Promoter	(<=1kb)	1	33536132	33536849	718	LOC_Os01g57990	LOC_Os01g57990.1	-32
Chr1	33536400	33537600	1201	13.5	0.000148155	0.000381098	Promoter	(<=1kb)	1	33536132	33536849	718	LOC_Os01g57990	LOC_Os01g57990.1	268
Chr1	33539700	33540300	601	8.5	0.000702283	0.00541574	Promoter	(<=1kb)	1	33539907	33540440	534	LOC_Os01g58000	LOC_Os01g58000.1	140
Chr1	33544500	33545100	601	82	4.3463e-10	0.00540466	Distal	Intergenic	1	33539907	33540440	534	LOC_Os01g58000	LOC_Os01g58000.1	-4060
Chr1	33545700	33546000	301	40	2.16401e-14	0.00138581	Distal	Intergenic	1	33549465	33550448	984	LOC_Os01g58010	LOC_Os01g58010.1	-3465
Chr1	33549300	33550800	1501	31.8	5.38803e-06	0.0037694	Promoter	(<=1kb)	1	33549465	33550448	984	LOC_Os01g58010	LOC_Os01g58010.1	0
Chr1	33560100	33560400	301	11	1.01327e-05	0.01	Promoter	(<=1kb)	1	33560066	33560804	739	LOC_Os01g58022	LOC_Os01g58022.1	34
Chr1	33561300	33561600	301	18	2.48541e-09	0.01	Promoter	(<=1kb)	1	33560902	33561739	838	LOC_Os01g58024	LOC_Os01g58024.1	398
Chr1	33572400	33572700	301	7	0.000573388	0.01	Promoter	(<=1kb)	1	33572225	33573100	876	LOC_Os01g58039	LOC_Os01g58039.1	400
Chr1	33582600	33582900	301	11	4.5087e-05	0.00138581	Downstream	(2-3kb)	1	33585501	33586432	932	LOC_Os01g58048	LOC_Os01g58048.1	3532
Chr1	33585300	33585900	601	53.5	2.16401e-14	0.00332594	Promoter	(<=1kb)	1	33585501	33586432	932	LOC_Os01g58048	LOC_Os01g58048.1	532
Chr1	33586500	33587400	901	67	4.17839e-05	0.00249446	Promoter	(<=1kb)	1	33585501	33586432	932	LOC_Os01g58048	LOC_Os01g58048.1	-68
Chr1	33587700	33588000	301	23	8.50408e-11	0.0029102	Promoter	(1-2kb)	1	33585501	33586432	932	LOC_Os01g58048	LOC_Os01g58048.1	-1268
Chr1	34937700	34938000	301	21	7.50679e-10	0.00304878	Promoter	(<=1kb)	1	34937720	34941996	4277	LOC_Os01g60410	LOC_Os01g60410.1	0
Chr1	39114300	39114600	301	13	6.11177e-06	0.00166297	Promoter	(<=1kb)	1	39114681	39117532	2852	LOC_Os01g67364	LOC_Os01g67364.1	-81
Chr1	39119100	39119400	301	50	2.16401e-14	0.00235588	Distal	Intergenic	1	39114681	39117532	2852	LOC_Os01g67364	LOC_Os01g67364.1	4419
Chr1	39696000	39696300	301	7	0.00131308	0.00221729	Promoter	(<=1kb)	1	39695963	39703207	7245	LOC_Os01g68324	LOC_Os01g68324.3	37
Chr1	41487000	41487300	301	21	1.86589e-09	0.000415743	Promoter	(<=1kb)	1	41485349	41486014	666	LOC_Os01g71558	LOC_Os01g71558.1	-986
Chr1	41801100	41801700	601	16.5	1.01463e-05	0.000277162	Promoter	(<=1kb)	1	41781310	41801987	20678	LOC_Os01g72049	LOC_Os01g72049.2	287
Chr10	1233300	1233900	601	9	0.000337773	0.00180155	Promoter	(<=1kb)	2	1234067	1241772	7706	LOC_Os10g02980	LOC_Os10g02980.1	-167
Chr10	2755800	2756100	301	30	1.19061e-13	0.000415743	Distal	Intergenic	2	2752524	2753139	616	LOC_Os10g05550	LOC_Os10g05550.1	3276
Chr10	2756700	2757300	601	84	2.16401e-14	0.00235588	Distal	Intergenic	2	2752524	2753139	616	LOC_Os10g05550	LOC_Os10g05550.1	4176
Chr10	2759100	2759400	301	16	3.13728e-07	0.000970067	Downstream	(1-2kb)	2	2760613	2761920	1308	LOC_Os10g05560	LOC_Os10g05560.1	2520
Chr10	4182300	4182900	601	9.5	0.000299453	0.00534645	3'	UTR	2	4177111	4180021	2911	LOC_Os10g07584	LOC_Os10g07584.1	5189
Chr10	4183200	4183500	301	23	1.88774e-10	0.000831486	3'	UTR	2	4178919	4189384	10466	LOC_Os10g07582	LOC_Os10g07582.1	5884
Chr10	4831800	4832100	301	10	0.000111248	0.00152439	Promoter	(<=1kb)	2	4832054	4835136	3083	LOC_Os10g08930	LOC_Os10g08930.1	0
Chr10	4966500	4966800	301	11	3.74579e-05	0.00249446	Promoter	(<=1kb)	2	4966522	4969996	3475	LOC_Os10g09200	LOC_Os10g09200.1	0
Chr10	7800000	7800300	301	8	0.000588773	0.000554324	Distal	Intergenic	2	7797241	7797648	408	LOC_Os10g14900	LOC_Os10g14900.1	-2352
Chr10	8356800	8357100	301	8	0.000588773	0.000554324	Promoter	(<=1kb)	2	8356828	8359623	2796	LOC_Os10g16780	LOC_Os10g16780.1	0
Chr10	8691600	8691900	301	9	0.000265409	0.00138581	Promoter	(<=1kb)	2	8691852	8697228	5377	LOC_Os10g17280	LOC_Os10g17280.1	0
Chr10	9701700	9702000	301	7	0.000573388	0.01	Promoter	(<=1kb)	2	9700068	9702318	2251	LOC_Os10g19050	LOC_Os10g19050.1	318
Chr10	10575300	10575600	301	9	0.000279174	0.000554324	Promoter	(<=1kb)	2	10575000	10575540	541	LOC_Os10g20870	LOC_Os10g20870.1	0
Chr10	10790400	10791300	901	20.3333	1.00556e-06	0.000323356	Promoter	(1-2kb)	2	10788995	10791104	2110	LOC_Os10g21190	LOC_Os10g21190.1	1405
Chr10	10861800	10862700	901	35.3333	3.52808e-11	0.00133962	Promoter	(<=1kb)	2	10862829	10863469	641	LOC_Os10g21272	LOC_Os10g21272.1	-129
Chr10	10903500	10903800	301	89	2.16401e-14	0.00734479	Distal	Intergenic	2	10906596	10907599	1004	LOC_Os10g21388	LOC_Os10g21388.1	-2796
Chr10	10904100	10905000	901	112.667	2.16401e-14	0.00993163	Promoter	(1-2kb)	2	10906596	10907599	1004	LOC_Os10g21388	LOC_Os10g21388.1	-1596
Chr10	10906500	10906800	301	10	0.000125352	0.000415743	Promoter	(<=1kb)	2	10906596	10907599	1004	LOC_Os10g21388	LOC_Os10g21388.1	0
Chr10	10909500	10909800	301	12	2.0511e-05	0.000138581	Promoter	(<=1kb)	2	10909498	10911574	2077	LOC_Os10g21396	LOC_Os10g21396.1	2
Chr10	10911000	10911600	601	11.5	0.000294909	0.000277162	Promoter	(<=1kb)	2	10911669	10912282	614	LOC_Os10g21398	LOC_Os10g21398.1	-69
Chr10	10919100	10919700	601	22.5	4.77101e-08	0.00304878	Promoter	(<=1kb)	2	10918585	10920789	2205	LOC_Os10g21418	LOC_Os10g21418.1	515
Chr10	11996400	11997000	601	7	0.00137394	0.000415743	Promoter	(<=1kb)	2	11993847	11997042	3196	LOC_Os10g23004	LOC_Os10g23004.1	42
Chr10	14394900	14395200	301	14	1.60595e-06	0.00304878	Promoter	(<=1kb)	2	14394973	14397752	2780	LOC_Os10g27274	LOC_Os10g27274.2	0
Chr10	14534100	14535600	1501	22.8	0.000549576	0.0010255	Promoter	(1-2kb)	2	14532843	14543224	10382	LOC_Os10g28020	LOC_Os10g28020.4	1257
Chr10	15417300	15417600	301	8	0.000586016	0.000970067	Promoter	(<=1kb)	2	15418591	15423563	4973	LOC_Os10g29650	LOC_Os10g29650.3	-991
Chr10	16426500	16426800	301	8	0.000588773	0.000831486	Promoter	(<=1kb)	2	16426002	16426928	927	LOC_Os10g31320	LOC_Os10g31320.2	128
Chr10	17048100	17048400	301	7	0.00137394	0.000970067	Promoter	(<=1kb)	2	17048041	17053445	5405	LOC_Os10g32550	LOC_Os10g32550.1	59
Chr10	19153800	19154100	301	21	1.47983e-09	0.00110865	Promoter	(1-2kb)	2	19152303	19152971	669	LOC_Os10g35820	LOC_Os10g35820.1	1497
Chr10	20314200	20314500	301	7	0.000573388	0.01	Distal	Intergenic	2	20320079	20325690	5612	LOC_Os10g37940	LOC_Os10g37940.1	-5579
Chr10	20459100	20459400	301	19	1.60429e-08	0.000277162	Distal	Intergenic	2	20455335	20455736	402	LOC_Os10g38196	LOC_Os10g38196.1	3765
Chr10	20460000	20460300	301	54	2.16401e-14	0.00776053	Distal	Intergenic	2	20464121	20464483	363	LOC_Os10g38206	LOC_Os10g38206.1	-3821
Chr10	20481600	20481900	301	10	0.000121689	0.000831486	Promoter	(<=1kb)	2	20481489	20481734	246	LOC_Os10g38274	LOC_Os10g38274.1	0
Chr10	21953700	21954000	301	16	1.71035e-07	0.00332594	Promoter	(<=1kb)	2	21953518	21955536	2019	LOC_Os10g40824	LOC_Os10g40824.1	182
Chr10	22981800	22982100	301	9	0.000277923	0.000831486	Promoter	(<=1kb)	2	22981601	22986324	4724	LOC_Os10g42620	LOC_Os10g42620.1	199
Chr10	23131800	23132100	301	16	3.44965e-07	0.000554324	Promoter	(<=1kb)	2	23132291	23141700	9410	LOC_Os10g42910	LOC_Os10g42910.1	-191
Chr11	359100	359400	301	7	0.00137394	0.000277162	Promoter	(<=1kb)	3	359125	361253	2129	LOC_Os11g01620	LOC_Os11g01620.2	0
Chr11	2804400	2805300	901	8	0.000957193	0.000369549	Downstream	(2-3kb)	3	2798972	2802221	3250	LOC_Os11g05940	LOC_Os11g05940.1	-2179
Chr11	3675900	3676200	301	19	1.36063e-08	0.000831486	Promoter	(<=1kb)	3	3675068	3677298	2231	LOC_Os11g07290	LOC_Os11g07290.1	832
Chr11	6285600	6285900	301	11	5.09575e-05	0.000415743	3'	UTR	3	6285765	6287989	2225	LOC_Os11g11330	LOC_Os11g11330.1	2089
Chr11	6286200	6286500	301	10	0.00012643	0.000138581	Promoter	(1-2kb)	3	6285765	6287989	2225	LOC_Os11g11330	LOC_Os11g11330.1	1489
Chr11	6286800	6287100	301	11	1.01327e-05	0.01	Promoter	(<=1kb)	3	6285765	6287989	2225	LOC_Os11g11330	LOC_Os11g11330.1	889
Chr11	6499200	6500100	901	50	4.1785e-05	0.00739098	5'	UTR	3	6497626	6502790	5165	LOC_Os11g11694	LOC_Os11g11694.1	2690
Chr11	6525900	6526200	301	8	0.000588773	0.000692905	Promoter	(<=1kb)	3	6525558	6525977	420	LOC_Os11g11750	LOC_Os11g11750.1	0
Chr11	6840300	6840600	301	15	9.10507e-07	0.000970067	3'	UTR	3	6842878	6844651	1774	LOC_Os11g12250	LOC_Os11g12250.1	4051
Chr11	7659600	7659900	301	16	1.91241e-07	0.0029102	Promoter	(<=1kb)	3	7659682	7662226	2545	LOC_Os11g13890	LOC_Os11g13890.5	0
Chr11	7661700	7662000	301	8	0.000588773	0.000554324	3'	UTR	3	7659682	7662281	2600	LOC_Os11g13890	LOC_Os11g13890.6	2018
Chr11	8392800	8393100	301	36	2.16401e-14	0.00498891	Promoter	(<=1kb)	3	8392982	8395737	2756	LOC_Os11g14920	LOC_Os11g14920.1	0
Chr11	9392400	9392700	301	7	0.00137372	0.00180155	3'	UTR	3	9389169	9393369	4201	LOC_Os11g16924	LOC_Os11g16924.2	3231
Chr11	10473900	10474200	301	7	0.00137394	0.00124723	Promoter	(<=1kb)	3	10474864	10477749	2886	LOC_Os11g18570	LOC_Os11g18570.1	-664
Chr11	10858500	10858800	301	18	2.66547e-08	0.00221729	Promoter	(1-2kb)	3	10856453	10856713	261	LOC_Os11g19040	LOC_Os11g19040.1	-1787
Chr11	12164400	12164700	301	8	0.000588773	0.000415743	Distal	Intergenic	3	12222466	12224006	1541	LOC_Os11g21800	LOC_Os11g21800.1	-57766
Chr11	14015100	14015400	301	9	0.000265409	0.00138581	Promoter	(<=1kb)	3	14014780	14022460	7681	LOC_Os11g24560	LOC_Os11g24560.1	320
Chr11	14131800	14132100	301	22	4.08363e-10	0.00166297	Promoter	(1-2kb)	3	14130436	14132249	1814	LOC_Os11g24790	LOC_Os11g24790.1	1364
Chr11	14677800	14678100	301	8	0.000573388	0.00124723	Promoter	(<=1kb)	3	14677749	14678192	444	LOC_Os11g25740	LOC_Os11g25740.1	92
Chr11	17793000	17793300	301	7	0.00137394	0.000970067	Promoter	(1-2kb)	3	17793076	17795195	2120	LOC_Os11g30570	LOC_Os11g30570.1	1895
Chr11	17995800	17996100	301	8	0.000588773	0.000277162	Promoter	(<=1kb)	3	17994250	17996684	2435	LOC_Os11g30930	LOC_Os11g30930.1	584
Chr11	19048500	19048800	301	8	0.000588773	0.000415743	Promoter	(<=1kb)	3	19046911	19048357	1447	LOC_Os11g32230	LOC_Os11g32230.1	-143
Chr11	19552800	19553100	301	10	0.000125352	0.000415743	Promoter	(1-2kb)	3	19548706	19554856	6151	LOC_Os11g33070	LOC_Os11g33070.1	1756
Chr11	20455500	20455800	301	47	2.16401e-14	0.0036031	Promoter	(<=1kb)	3	20454419	20454768	350	LOC_Os11g34900	LOC_Os11g34900.1	-732
Chr11	23826900	23827200	301	7	0.00137394	0.000692905	Distal	Intergenic	3	23819635	23820126	492	LOC_Os11g39960	LOC_Os11g39960.1	7265
Chr11	24828000	24828300	301	17	1.27226e-07	0.000415743	Promoter	(<=1kb)	3	24825414	24829197	3784	LOC_Os11g41365	LOC_Os11g41365.1	897
Chr11	24828600	24829200	601	13.5	6.09018e-05	0.000831486	Promoter	(<=1kb)	3	24825414	24829197	3784	LOC_Os11g41365	LOC_Os11g41365.1	0
Chr11	28807500	28807800	301	18	4.64442e-08	0.000277162	Promoter	(1-2kb)	3	28806432	28808550	2119	LOC_Os11g47760	LOC_Os11g47760.4	1068
Chr12	126000	126600	601	13	0.000125929	0.00187084	Promoter	(<=1kb)	4	125923	128386	2464	LOC_Os12g01210	LOC_Os12g01210.1	77
Chr12	464400	464700	301	7	0.00137394	0.000970067	Promoter	(<=1kb)	4	464682	468351	3670	LOC_Os12g01760	LOC_Os12g01760.1	0
Chr12	2722800	2723400	601	9	0.000184124	0.00513858	Promoter	(<=1kb)	4	2724033	2726349	2317	LOC_Os12g05920	LOC_Os12g05920.1	-633
Chr12	5634000	5634900	901	15.3333	4.38355e-06	0.00370288	Distal	Intergenic	4	5644897	5645645	749	LOC_Os12g10590	LOC_Os12g10590.1	10745
Chr12	6537000	6537300	301	7	0.00137394	0.000692905	Distal	Intergenic	4	6525869	6526486	618	LOC_Os12g11950	LOC_Os12g11950.1	11131
Chr12	7173000	7173300	301	9	8.9075e-05	0.01	Intron	(LOC_Os12g12950.1/LOC_Os12g12950,intron 1 of 1）	4	7171810	7176578	4769	LOC_Os12g12950	LOC_Os12g12950.1	3278
Chr12	7405500	7405800	301	9	0.000279174	0.000138581	Distal	Intergenic	4	7409322	7411885	2564	LOC_Os12g13295	LOC_Os12g13295.1	-3522
Chr12	7596000	7596600	601	29	2.78634e-11	0.00353381	Distal	Intergenic	4	7599673	7599942	270	LOC_Os12g13540	LOC_Os12g13540.1	-3073
Chr12	7709400	7709700	301	7	0.00135323	0.00194013	Promoter	(<=1kb)	4	7709120	7711069	1950	LOC_Os12g13674	LOC_Os12g13674.1	280
Chr12	7710000	7710300	301	7	0.00137394	0.000138581	Promoter	(<=1kb)	4	7709120	7711069	1950	LOC_Os12g13674	LOC_Os12g13674.1	880
Chr12	7874400	7874700	301	10	0.000124989	0.000554324	Promoter	(<=1kb)	4	7874180	7875247	1068	LOC_Os12g13890	LOC_Os12g13890.1	547
Chr12	8530200	8530500	301	13	1.02478e-06	0.01	Promoter	(1-2kb)	4	8531433	8531669	237	LOC_Os12g14910	LOC_Os12g14910.1	1169
Chr12	8532000	8532900	901	14	9.40428e-05	0.000923873	Promoter	(<=1kb)	4	8531433	8531669	237	LOC_Os12g14910	LOC_Os12g14910.1	-331
Chr12	8533200	8533500	301	13	7.64101e-06	0.000415743	Promoter	(1-2kb)	4	8531433	8531669	237	LOC_Os12g14910	LOC_Os12g14910.1	-1531
Chr12	8538900	8539200	301	20	1.97875e-09	0.00346452	Downstream	(1-2kb)	4	8540653	8541274	622	LOC_Os12g14930	LOC_Os12g14930.1	2074
Chr12	8540100	8540400	301	24	6.81479e-12	0.00637472	Promoter	(<=1kb)	4	8540653	8541274	622	LOC_Os12g14930	LOC_Os12g14930.1	874
Chr12	8541900	8542800	901	30.6667	5.91392e-06	0.00175536	Promoter	(<=1kb)	4	8540653	8541274	622	LOC_Os12g14930	LOC_Os12g14930.1	-626
Chr12	8543100	8544600	1501	32	5.50277e-05	0.00224501	Promoter	(<=1kb)	4	8544339	8544592	254	LOC_Os12g14939	LOC_Os12g14939.1	0
Chr12	11262600	11262900	301	16	3.35076e-07	0.000692905	Distal	Intergenic	4	11242571	11260721	18151	LOC_Os12g19370	LOC_Os12g19370.1	20029
Chr12	13051500	13052100	601	41	0.00068697	0.00367239	Distal	Intergenic	4	13054197	13055584	1388	LOC_Os12g23090	LOC_Os12g23090.1	-2097
Chr12	13342200	13342500	301	96	2.16401e-14	0.0170455	Distal	Intergenic	4	13337023	13338607	1585	LOC_Os12g23560	LOC_Os12g23560.1	5177
Chr12	13377900	13378200	301	31	3.66104e-14	0.00124723	Promoter	(<=1kb)	4	13377677	13378412	736	LOC_Os12g23600	LOC_Os12g23600.1	223
Chr12	13381500	13381800	301	19	5.26843e-09	0.00388027	Distal	Intergenic	4	13377677	13378412	736	LOC_Os12g23600	LOC_Os12g23600.1	3823
Chr12	13382400	13382700	301	15	1.02318e-06	0.000415743	Distal	Intergenic	4	13377677	13378412	736	LOC_Os12g23600	LOC_Os12g23600.1	4723
Chr12	13409400	13409700	301	15	8.55319e-07	0.00124723	Promoter	(<=1kb)	4	13409397	13409926	530	LOC_Os12g23620	LOC_Os12g23620.1	226
Chr12	13410300	13411200	901	17.6667	0.000109644	0.00235588	Promoter	(<=1kb)	4	13409397	13409926	530	LOC_Os12g23620	LOC_Os12g23620.1	-374
Chr12	20031900	20032200	301	7	0.000573388	0.01	Promoter	(<=1kb)	4	20028748	20032871	4124	LOC_Os12g33100	LOC_Os12g33100.1	671
Chr12	20453400	20453700	301	43	2.16401e-14	0.00443459	Promoter	(<=1kb)	4	20453492	20453869	378	LOC_Os12g34062	LOC_Os12g34062.1	0
Chr12	20460300	20463300	3001	32.6	6.38666e-05	0.00218958	Promoter	(<=1kb)	4	20460169	20460926	758	LOC_Os12g33928	LOC_Os12g33928.1	0
Chr12	20486700	20487000	301	26	8.43581e-12	0.000415743	Distal	Intergenic	4	20497847	20499860	2014	LOC_Os12g33956	LOC_Os12g33956.1	-10847
Chr12	20497800	20498100	301	30	4.60868e-14	0.00332594	Promoter	(<=1kb)	4	20497847	20499860	2014	LOC_Os12g33956	LOC_Os12g33956.1	0
Chr12	20498400	20499300	901	30.6667	6.44072e-06	0.00133962	Promoter	(<=1kb)	4	20497847	20499860	2014	LOC_Os12g33956	LOC_Os12g33956.1	553
Chr12	20499600	20500500	901	29	0.00045798	0.00332594	Promoter	(1-2kb)	4	20497847	20499860	2014	LOC_Os12g33956	LOC_Os12g33956.1	1753
Chr12	20500800	20501100	301	31	2.93847e-14	0.00235588	Distal	Intergenic	4	20503266	20509254	5989	LOC_Os12g33958	LOC_Os12g33958.1	-2166
Chr12	20502300	20509200	6901	38	6.14821e-05	0.0029825	Promoter	(<=1kb)	4	20503266	20509254	5989	LOC_Os12g33958	LOC_Os12g33958.1	0
Chr12	20509500	20510100	601	21.5	6.26758e-05	0.000831486	Distal	Intergenic	4	20514770	20515834	1065	LOC_Os12g33962	LOC_Os12g33962.1	-4670
Chr12	20510400	20510700	301	13	6.75784e-06	0.00110865	Distal	Intergenic	4	20514770	20515834	1065	LOC_Os12g33962	LOC_Os12g33962.1	-4070
Chr12	20512500	20512800	301	12	1.96609e-05	0.000554324	Promoter	(1-2kb)	4	20514770	20515834	1065	LOC_Os12g33962	LOC_Os12g33962.1	-1970
Chr12	20513100	20513700	601	10	0.000690026	0.00110865	Promoter	(1-2kb)	4	20514770	20515834	1065	LOC_Os12g33962	LOC_Os12g33962.1	-1070
Chr12	20514300	20515800	1501	18.6	8.09564e-05	0.00113636	Promoter	(<=1kb)	4	20514770	20515834	1065	LOC_Os12g33962	LOC_Os12g33962.1	0
Chr12	20516400	20517000	601	15.5	2.59836e-05	0.000970067	Promoter	(1-2kb)	4	20514770	20515834	1065	LOC_Os12g33962	LOC_Os12g33962.1	1630
Chr12	20517300	20518200	901	39.3333	0.000458328	0.00401885	Distal	Intergenic	4	20514770	20515834	1065	LOC_Os12g33962	LOC_Os12g33962.1	2530
Chr12	20521500	20522100	601	25.5	3.73583e-06	0.00103936	Distal	Intergenic	4	20514770	20515834	1065	LOC_Os12g33962	LOC_Os12g33962.1	6730
Chr12	20522400	20522700	301	75	2.16401e-14	0.00194013	Distal	Intergenic	4	20514770	20515834	1065	LOC_Os12g33962	LOC_Os12g33962.1	7630
Chr12	20523600	20524200	601	15	2.54855e-05	0.000623614	Distal	Intergenic	4	20531998	20533005	1008	LOC_Os12g34010	LOC_Os12g34010.1	-7798
Chr12	20525100	20525700	601	14.5	0.000294387	0.000623614	Distal	Intergenic	4	20531998	20533005	1008	LOC_Os12g34010	LOC_Os12g34010.1	-6298
Chr12	20527800	20528100	301	47	2.16401e-14	0.000415743	Distal	Intergenic	4	20531998	20533005	1008	LOC_Os12g34010	LOC_Os12g34010.1	-3898
Chr12	20528400	20529000	601	14.5	5.78885e-05	0.00131652	Distal	Intergenic	4	20531998	20533005	1008	LOC_Os12g34010	LOC_Os12g34010.1	-2998
Chr12	20529300	20530200	901	16.6667	0.000474876	0.000877679	Promoter	(1-2kb)	4	20531998	20533005	1008	LOC_Os12g34010	LOC_Os12g34010.1	-1798
Chr12	20532000	20533800	1801	32.3333	9.97259e-07	0.00346452	Promoter	(<=1kb)	4	20533005	20533727	723	LOC_Os12g34012	LOC_Os12g34012.1	0
Chr12	20534100	20535000	901	9.33333	0.00027587	0.000831486	Promoter	(<=1kb)	4	20534001	20534618	618	LOC_Os12g34014	LOC_Os12g34014.1	99
Chr12	20535900	20536800	901	43	0.00045798	0.00369549	Promoter	(1-2kb)	4	20536594	20538317	1724	LOC_Os12g34016	LOC_Os12g34016.1	1517
Chr12	20537400	20537700	301	14	3.01639e-06	0.000138581	Promoter	(<=1kb)	4	20536594	20538317	1724	LOC_Os12g34016	LOC_Os12g34016.1	617
Chr12	20539200	20540400	1201	12	0.000157075	0.00315826	Promoter	(<=1kb)	4	20539950	20541110	1161	LOC_Os12g34018	LOC_Os12g34018.1	710
Chr12	20542200	20542500	301	10	0.00012643	0.000138581	Promoter	(1-2kb)	4	20539950	20541110	1161	LOC_Os12g34018	LOC_Os12g34018.1	-1090
Chr12	20542800	20543400	601	13.5	1.06569e-05	0.000346452	Promoter	(1-2kb)	4	20545013	20546074	1062	LOC_Os12g34022	LOC_Os12g34022.1	-1613
Chr12	20546100	20546700	601	10	0.000122586	0.000623614	Promoter	(<=1kb)	4	20546102	20547574	1473	LOC_Os12g34040	LOC_Os12g34040.1	874
Chr12	20548200	20548800	601	7.5	0.000979978	0.00103936	Promoter	(<=1kb)	4	20548245	20548691	447	LOC_Os12g34045	LOC_Os12g34045.1	0
Chr12	20558700	20559300	601	18	1.39184e-06	0.000554324	Distal	Intergenic	4	20565994	20567277	1284	LOC_Os12g34050	LOC_Os12g34050.1	7977
Chr12	20575800	20576400	601	8.5	0.000433973	0.000415743	Promoter	(<=1kb)	4	20575896	20576480	585	LOC_Os12g34052	LOC_Os12g34052.1	80
Chr12	20578200	20578500	301	7	0.00137394	0.00124723	Promoter	(<=1kb)	4	20577832	20581812	3981	LOC_Os12g34054	LOC_Os12g34054.1	368
Chr12	20605200	20605500	301	26	4.72848e-12	0.00180155	Promoter	(<=1kb)	4	20603782	20605233	1452	LOC_Os12g33954	LOC_Os12g33954.1	0
Chr12	20610300	20610600	301	9	0.000279174	0.000138581	Distal	Intergenic	4	20603768	20605588	1821	LOC_Os12g34092	LOC_Os12g34092.1	-4712
Chr12	20614200	20614500	301	32	2.40948e-14	0.000831486	Distal	Intergenic	4	20617980	20624090	6111	LOC_Os12g34094	LOC_Os12g34094.1	-3480
Chr12	20617800	20618100	301	15	9.64416e-07	0.000692905	Promoter	(<=1kb)	4	20617980	20624090	6111	LOC_Os12g34094	LOC_Os12g34094.1	0
Chr12	20618700	20619000	301	54	2.16401e-14	0.00263304	Promoter	(<=1kb)	4	20617980	20624090	6111	LOC_Os12g34094	LOC_Os12g34094.1	720
Chr12	20619300	20620200	901	37	0.00045798	0.00406504	Promoter	(1-2kb)	4	20617980	20624090	6111	LOC_Os12g34094	LOC_Os12g34094.1	1320
Chr12	20620800	20621100	301	22	3.51483e-10	0.00207871	Intron	(LOC_Os12g34094.1/LOC_Os12g34094,intron 2 of 2）	4	20617980	20624090	6111	LOC_Os12g34094	LOC_Os12g34094.1	2820
Chr12	20621400	20622600	1201	41.25	0.000343485	0.00467711	Intron	(LOC_Os12g34094.1/LOC_Os12g34094,intron 2 of 2）	4	20617980	20624090	6111	LOC_Os12g34094	LOC_Os12g34094.1	3420
Chr12	20622900	20623800	901	23.3333	4.17939e-05	0.00184775	3'	UTR	4	20617980	20624090	6111	LOC_Os12g34094	LOC_Os12g34094.1	4920
Chr12	20624100	20624700	601	26.5	1.5082e-06	0.000692905	Distal	Intergenic	4	20617980	20624090	6111	LOC_Os12g34094	LOC_Os12g34094.1	6120
Chr12	20625600	20626200	601	16	5.08585e-07	0.00103936	Distal	Intergenic	4	20630160	20631072	913	LOC_Os12g34096	LOC_Os12g34096.1	4872
Chr12	20627100	20627400	301	17	7.93007e-08	0.00221729	Downstream	(2-3kb)	4	20630160	20631072	913	LOC_Os12g34096	LOC_Os12g34096.1	3672
Chr12	20628000	20629200	1201	21.5	4.15285e-06	0.00221729	Promoter	(1-2kb)	4	20630160	20631072	913	LOC_Os12g34096	LOC_Os12g34096.1	1872
Chr12	20630100	20631000	901	15.6667	9.39156e-05	0.00106245	Promoter	(<=1kb)	4	20630160	20631072	913	LOC_Os12g34096	LOC_Os12g34096.1	72
Chr12	20631300	20631900	601	38.5	0.00068697	0.00498891	Promoter	(<=1kb)	4	20630160	20631072	913	LOC_Os12g34096	LOC_Os12g34096.1	-228
Chr12	20632500	20633400	901	20.6667	4.28788e-05	0.00374908	Promoter	(1-2kb)	4	20630160	20631072	913	LOC_Os12g34096	LOC_Os12g34096.1	-1428
Chr12	20635200	20635800	601	18	1.11058e-06	0.00152439	Promoter	(<=1kb)	4	20635380	20635838	459	LOC_Os12g34098	LOC_Os12g34098.1	0
Chr12	20637300	20637600	301	16	2.56353e-07	0.00180155	Promoter	(<=1kb)	4	20637187	20637750	564	LOC_Os12g34102	LOC_Os12g34102.1	113
Chr12	20639400	20640000	601	175.5	2.16401e-14	0.00866131	Downstream	(1-2kb)	4	20637187	20637750	564	LOC_Os12g34102	LOC_Os12g34102.1	2213
Chr12	20643300	20643600	301	10	3.06264e-05	0.01	Promoter	(<=1kb)	4	20641716	20644530	2815	LOC_Os12g34100	LOC_Os12g34100.1	930
Chr12	20643900	20644500	601	34	1.84304e-10	0.00325665	Promoter	(<=1kb)	4	20641716	20644530	2815	LOC_Os12g34100	LOC_Os12g34100.1	30
Chr12	20644800	20645100	301	12	1.99838e-05	0.000415743	Promoter	(<=1kb)	4	20641716	20644530	2815	LOC_Os12g34100	LOC_Os12g34100.1	-270
Chr12	20655000	20655900	901	19.3333	7.92925e-05	0.0071748	Distal	Intergenic	4	20659585	20660961	1377	LOC_Os12g34108	LOC_Os12g34108.1	5061
Chr12	20656200	20656800	601	13	1.07714e-05	0.00117794	Downstream	(2-3kb)	4	20659585	20660961	1377	LOC_Os12g34108	LOC_Os12g34108.1	4161
Chr12	20657400	20658300	901	15.6667	4.18281e-05	0.000369549	Downstream	(1-2kb)	4	20659585	20660961	1377	LOC_Os12g34108	LOC_Os12g34108.1	2661
Chr12	20659200	20659800	601	8	0.000413325	0.00513858	Promoter	(1-2kb)	4	20659585	20660961	1377	LOC_Os12g34108	LOC_Os12g34108.1	1161
Chr12	20660400	20661000	601	24	1.24272e-09	0.00680155	Promoter	(<=1kb)	4	20659585	20660961	1377	LOC_Os12g34108	LOC_Os12g34108.1	0
Chr12	20665800	20666100	301	8	0.000237876	0.01	Distal	Intergenic	4	20668402	20668923	522	LOC_Os12g34104	LOC_Os12g34104.1	-2302
Chr12	20667000	20667300	301	9	0.000279174	0.000138581	Promoter	(1-2kb)	4	20668402	20668923	522	LOC_Os12g34104	LOC_Os12g34104.1	-1102
Chr12	20679600	20679900	301	18	3.99785e-08	0.000831486	Promoter	(<=1kb)	4	20679182	20679739	558	LOC_Os12g34128	LOC_Os12g34128.1	418
Chr12	20697600	20698200	601	26.5	2.59819e-05	0.00117794	Promoter	(<=1kb)	4	20697123	20697797	675	LOC_Os12g34064	LOC_Os12g34064.1	0
Chr12	21600000	21600300	301	43	2.16401e-14	0.00623614	Promoter	(<=1kb)	4	21599581	21600355	775	LOC_Os12g35520	LOC_Os12g35520.1	55
Chr12	21711900	21712200	301	7	0.000573388	0.01	Promoter	(1-2kb)	4	21711240	21713859	2620	LOC_Os12g35710	LOC_Os12g35710.1	1659
Chr12	21960300	21960600	301	12	1.40944e-05	0.00249446	Distal	Intergenic	4	21952335	21956758	4424	LOC_Os12g35930	LOC_Os12g35930.1	-3542
Chr12	24681600	24682200	601	8.5	0.000433973	0.000346452	Promoter	(<=1kb)	4	24681650	24682176	527	LOC_Os12g39930	LOC_Os12g39930.1	0
Chr12	25647300	25647600	301	29	1.3707e-13	0.00235588	Promoter	(<=1kb)	4	25647427	25652252	4826	LOC_Os12g41400	LOC_Os12g41400.1	0
Chr12	25829100	25829700	601	10	0.000690877	0.000277162	3'	UTR	4	25828364	25832900	4537	LOC_Os12g41715	LOC_Os12g41715.1	3200
Chr12	26806200	26806800	601	8	0.000826557	0.000138581	Promoter	(1-2kb)	4	26804828	26809174	4347	LOC_Os12g43165	LOC_Os12g43165.1	1372
Chr12	26807400	26807700	301	14	2.35806e-06	0.00138581	5'	UTR	4	26804828	26809174	4347	LOC_Os12g43165	LOC_Os12g43165.1	2572
Chr12	26808000	26808300	301	22	4.98421e-10	0.00110865	3'	UTR	4	26804828	26809174	4347	LOC_Os12g43165	LOC_Os12g43165.1	3172
Chr12	27184800	27185100	301	14	2.41853e-06	0.00124723	Promoter	(1-2kb)	4	27184612	27186732	2121	LOC_Os12g43760	LOC_Os12g43760.1	1632
Chr2	344100	344400	301	58	2.16401e-14	0.00637472	Promoter	(1-2kb)	5	343057	347196	4140	LOC_Os02g01590	LOC_Os02g01590.2	1043
Chr2	814800	815100	301	38	2.16401e-14	0.00249446	Distal	Intergenic	5	818981	824546	5566	LOC_Os02g02390	LOC_Os02g02390.1	-3881
Chr2	3463200	3463500	301	9	8.9075e-05	0.01	Exon	(LOC_Os02g06870.1/LOC_Os02g06870,exon 3 of 4）	5	3465970	3469079	3110	LOC_Os02g06880	LOC_Os02g06880.1	-2470
Chr2	4182900	4183200	301	35	2.16401e-14	0.00429601	Promoter	(<=1kb)	5	4181868	4182338	471	LOC_Os02g07970	LOC_Os02g07970.1	-562
Chr2	5995500	5995800	301	15	7.72735e-07	0.00166297	Promoter	(<=1kb)	5	5995202	5999429	4228	LOC_Os02g11665	LOC_Os02g11665.1	298
Chr2	8734800	8735100	301	13	4.99389e-06	0.00263304	Exon	(LOC_Os02g15560.1/LOC_Os02g15560,exon 6 of 9）	5	8732273	8737878	5606	LOC_Os02g15560	LOC_Os02g15560.1	2778
Chr2	10074600	10074900	301	9	0.000275138	0.000970067	Promoter	(<=1kb)	5	10074581	10081512	6932	LOC_Os02g17500	LOC_Os02g17500.3	19
Chr2	10267500	10268400	901	22	5.94804e-06	0.00166297	3'	UTR	5	10271264	10271665	402	LOC_Os02g17770	LOC_Os02g17770.1	3265
Chr2	10485900	10486200	301	12	1.29685e-05	0.0029102	3'	UTR	5	10483368	10488689	5322	LOC_Os02g18064	LOC_Os02g18064.1	2532
Chr2	10807200	10807500	301	12	1.93222e-05	0.000692905	Intron	(LOC_Os02g18540.1/LOC_Os02g18540,intron 1 of 4）	5	10803654	10812279	8626	LOC_Os02g18540	LOC_Os02g18540.1	3546
Chr2	11499300	11499900	601	9	0.000346604	0.00110865	Promoter	(<=1kb)	5	11497839	11498860	1022	LOC_Os02g19660	LOC_Os02g19660.1	-440
Chr2	11799000	11799600	601	9	0.000707069	0.00117794	Promoter	(<=1kb)	5	11798880	11799847	968	LOC_Os02g20040	LOC_Os02g20040.1	247
Chr2	12605100	12605400	301	9	8.9075e-05	0.01	Promoter	(<=1kb)	5	12600452	12604236	3785	LOC_Os02g21240	LOC_Os02g21240.1	-864
Chr2	14271900	14273100	1201	20.75	2.78439e-05	0.00138581	Promoter	(<=1kb)	5	14272033	14274081	2049	LOC_Os02g24614	LOC_Os02g24614.1	981
Chr2	15697500	15697800	301	13	7.64101e-06	0.000415743	Promoter	(<=1kb)	5	15697842	15699391	1550	LOC_Os02g26720	LOC_Os02g26720.1	-42
Chr2	18074700	18075000	301	7	0.00137394	0.00124723	Promoter	(<=1kb)	5	18075428	18078140	2713	LOC_Os02g30350	LOC_Os02g30350.1	-428
Chr2	18869700	18870000	301	7	0.00137394	0.000554324	Downstream	(2-3kb)	5	18862133	18863203	1071	LOC_Os02g31926	LOC_Os02g31926.1	7567
Chr2	19881900	19882200	301	20	2.16415e-09	0.00318736	Promoter	(<=1kb)	5	19882052	19886345	4294	LOC_Os02g33450	LOC_Os02g33450.1	0
Chr2	22898100	22899000	901	33	4.1663e-05	0.000923873	Downstream	(1-2kb)	5	22892512	22897444	4933	LOC_Os02g37880	LOC_Os02g37880.1	5588
Chr2	28716600	28716900	301	48	2.16401e-14	0.00138581	Distal	Intergenic	5	28726783	28730933	4151	LOC_Os02g47060	LOC_Os02g47060.1	-9883
Chr2	28721700	28722000	301	19	8.14668e-09	0.00249446	Distal	Intergenic	5	28726783	28730933	4151	LOC_Os02g47060	LOC_Os02g47060.1	-4783
Chr2	28740000	28740300	301	9	0.000279174	0.000692905	Promoter	(<=1kb)	5	28738202	28739078	877	LOC_Os02g47070	LOC_Os02g47070.1	-922
Chr2	31564800	31565100	301	7	0.00137394	0.000277162	Promoter	(<=1kb)	5	31564796	31571963	7168	LOC_Os02g51540	LOC_Os02g51540.1	4
Chr3	1242300	1242600	301	24	4.82383e-11	0.00152439	3'	UTR	6	1235373	1244707	9335	LOC_Os03g03034	LOC_Os03g03034.4	2107
Chr3	1291800	1292100	301	11	1.01327e-05	0.01	Distal	Intergenic	6	1298070	1300384	2315	LOC_Os03g03100	LOC_Os03g03100.1	8284
Chr3	8364000	8364300	301	7	0.00137394	0.000277162	Distal	Intergenic	6	8361117	8361332	216	LOC_Os03g15280	LOC_Os03g15280.1	2883
Chr3	11539800	11540100	301	8	0.000237876	0.01	Promoter	(1-2kb)	6	11541459	11541883	425	LOC_Os03g20390	LOC_Os03g20390.1	-1359
Chr3	11559900	11560200	301	17	7.64418e-08	0.00235588	Promoter	(<=1kb)	6	11560162	11562564	2403	LOC_Os03g20430	LOC_Os03g20430.1	0
Chr3	17506500	17506800	301	7	0.00137394	0.000415743	Promoter	(1-2kb)	6	17508291	17509484	1194	LOC_Os03g30720	LOC_Os03g30720.1	-1491
Chr3	20663400	20663700	301	10	0.000121689	0.000831486	Downstream	(2-3kb)	6	20654943	20661172	6230	LOC_Os03g37270	LOC_Os03g37270.1	-2228
Chr3	21999900	22000200	301	18	4.30071e-08	0.000554324	Promoter	(<=1kb)	6	21999942	22001714	1773	LOC_Os03g39610	LOC_Os03g39610.1	0
Chr3	23659200	23659800	601	7.5	0.000981356	0.00110865	Promoter	(<=1kb)	6	23658542	23667612	9071	LOC_Os03g42530	LOC_Os03g42530.1	658
Chr3	28813500	28813800	301	15	9.35534e-07	0.000831486	Promoter	(<=1kb)	6	28813570	28820161	6592	LOC_Os03g50480	LOC_Os03g50480.1	0
Chr3	29197800	29198100	301	11	4.97576e-05	0.000692905	Distal	Intergenic	6	29200210	29208750	8541	LOC_Os03g51080	LOC_Os03g51080.1	-2110
Chr3	29382300	29382600	301	35	2.16401e-14	0.00207871	Distal	Intergenic	6	29386200	29388063	1864	LOC_Os03g51350	LOC_Os03g51350.1	-3600
Chr3	30299400	30299700	301	12	1.96609e-05	0.000554324	Promoter	(<=1kb)	6	30299551	30304249	4699	LOC_Os03g52840	LOC_Os03g52840.1	0
Chr3	30507600	30507900	301	16	3.44965e-07	0.000554324	Promoter	(<=1kb)	6	30507533	30507991	459	LOC_Os03g53180	LOC_Os03g53180.1	91
Chr3	30712500	30713100	601	10	4.96038e-05	0.01	Promoter	(<=1kb)	6	30713613	30717835	4223	LOC_Os03g53560	LOC_Os03g53560.1	-513
Chr3	31813500	31814100	601	8.5	0.000345634	0.00555432	Distal	Intergenic	6	31819698	31820959	1262	LOC_Os03g55874	LOC_Os03g55874.1	6859
Chr3	34378200	34378800	601	15.5	9.13417e-06	0.00166297	Promoter	(<=1kb)	6	34378157	34382361	4205	LOC_Os03g60460	LOC_Os03g60460.1	43
Chr3	36039300	36039600	301	9	0.000279174	0.000415743	Promoter	(<=1kb)	6	36039164	36043822	4659	LOC_Os03g63810	LOC_Os03g63810.1	136
Chr4	177300	177600	301	8	0.000588773	0.000831486	Promoter	(<=1kb)	7	177464	182245	4782	LOC_Os04g01230	LOC_Os04g01230.2	0
Chr4	233400	233700	301	13	6.60853e-06	0.00124723	Distal	Intergenic	7	226838	230061	3224	LOC_Os04g01300	LOC_Os04g01300.3	-3339
Chr4	1089300	1089600	301	72	2.16401e-14	0.0094235	Promoter	(<=1kb)	7	1089450	1090791	1342	LOC_Os04g02810	LOC_Os04g02810.1	0
Chr4	5280900	5281200	301	12	2.02906e-05	0.000277162	3'	UTR	7	5277361	5281118	3758	LOC_Os04g09830	LOC_Os04g09830.1	3539
Chr4	9093900	9097800	3901	814.846	0.000105694	0.0562958	Promoter	(<=1kb)	7	9094075	9098277	4203	LOC_Os04g16722	LOC_Os04g16722.1	0
Chr4	9099900	9100500	601	11.5	0.000687142	0.000485033	Distal	Intergenic	7	9102551	9103402	852	LOC_Os04g16726	LOC_Os04g16726.1	-2051
Chr4	9135900	9136200	301	27	2.86624e-12	0.000415743	Promoter	(<=1kb)	7	9136121	9137288	1168	LOC_Os04g16770	LOC_Os04g16770.1	0
Chr4	9144300	9144600	301	20	5.554e-09	0.000277162	Promoter	(<=1kb)	7	9144409	9144625	217	LOC_Os04g16794	LOC_Os04g16794.1	0
Chr4	9188100	9188400	301	13	7.9294e-06	0.000138581	Promoter	(1-2kb)	7	9186718	9190190	3473	LOC_Os04g16820	LOC_Os04g16820.1	1382
Chr4	9192600	9192900	301	13	6.75784e-06	0.00110865	Promoter	(1-2kb)	7	9190922	9195969	5048	LOC_Os04g16830	LOC_Os04g16830.1	1678
Chr4	9194100	9194400	301	61	2.16401e-14	0.000138581	Exon	(LOC_Os04g16830.1/LOC_Os04g16830,exon 6 of 8）	7	9190922	9195969	5048	LOC_Os04g16830	LOC_Os04g16830.1	3178
Chr4	9208200	9208500	301	17	1.23143e-07	0.000554324	Downstream	(1-2kb)	7	9199104	9199574	471	LOC_Os04g16886	LOC_Os04g16886.1	-8626
Chr4	11059200	11059500	301	9	8.9075e-05	0.01	Downstream	(<1kb)	7	11060351	11062063	1713	LOC_Os04g19800	LOC_Os04g19800.1	2563
Chr4	17673300	17673600	301	8	0.000588773	0.000831486	Promoter	(1-2kb)	7	17667855	17671411	3557	LOC_Os04g29680	LOC_Os04g29680.1	-1889
Chr4	19191600	19191900	301	15	2.00756e-07	0.00706763	Exon	(LOC_Os04g32030.1/LOC_Os04g32030, exon 5 of 5）	7	19189122	19192392	3271	LOC_Os04g32030	LOC_Os04g32030.1	2478
Chr4	20708100	20709000	901	23	1.30693e-05	0.00720621	Promoter	(<=1kb)	7	20708033	20709831	1799	LOC_Os04g34170	LOC_Os04g34170.3	67
Chr4	22414500	22414800	301	41	2.16401e-14	0.00886918	Promoter	(<=1kb)	7	22414498	22419160	4663	LOC_Os04g37690	LOC_Os04g37690.1	2
Chr4	22938000	22938300	301	7	0.00137394	0.000554324	Promoter	(<=1kb)	7	22937147	22939073	1927	LOC_Os04g38600	LOC_Os04g38600.4	853
Chr4	23839200	23839500	301	11	4.97576e-05	0.000692905	Distal	Intergenic	7	23829705	23836276	6572	LOC_Os04g40040	LOC_Os04g40040.1	-2924
Chr4	24904800	24905100	301	23	1.38169e-10	0.00166297	Promoter	(<=1kb)	7	24905185	24905686	502	LOC_Os04g42050	LOC_Os04g42050.1	-85
Chr4	26967000	26967300	301	10	0.000115765	0.00124723	Promoter	(<=1kb)	7	26961634	26968082	6449	LOC_Os04g45580	LOC_Os04g45580.1	782
Chr4	32884200	32884500	301	12	3.28479e-06	0.01	Distal	Intergenic	7	32894304	32895416	1113	LOC_Os04g55310	LOC_Os04g55310.1	-9804
Chr4	32884800	32885400	601	50	2.51078e-14	0.00415743	Distal	Intergenic	7	32894304	32895416	1113	LOC_Os04g55310	LOC_Os04g55310.1	-8904
Chr4	32885700	32886000	301	7	0.00137394	0.000138581	Distal	Intergenic	7	32894304	32895416	1113	LOC_Os04g55310	LOC_Os04g55310.1	-8304
Chr4	32887200	32887500	301	7	0.00137394	0.000138581	Distal	Intergenic	7	32894304	32895416	1113	LOC_Os04g55310	LOC_Os04g55310.1	-6804
Chr4	32888700	32889000	301	19	1.41718e-08	0.000692905	Distal	Intergenic	7	32894304	32895416	1113	LOC_Os04g55310	LOC_Os04g55310.1	-5304
Chr4	32889600	32889900	301	11	5.09575e-05	0.000415743	Distal	Intergenic	7	32894304	32895416	1113	LOC_Os04g55310	LOC_Os04g55310.1	-4404
Chr4	32891100	32891400	301	9	0.000279174	0.000415743	Distal	Intergenic	7	32894304	32895416	1113	LOC_Os04g55310	LOC_Os04g55310.1	-2904
Chr4	32892000	32892300	301	9	0.00026973	0.00124723	Distal	Intergenic	7	32894304	32895416	1113	LOC_Os04g55310	LOC_Os04g55310.1	-2004
Chr4	32927400	32927700	301	22	6.04835e-10	0.000554324	Distal	Intergenic	7	32924266	32926496	2231	LOC_Os04g55350	LOC_Os04g55350.1	3134
Chr4	32928900	32929200	301	27	2.70731e-12	0.000554324	Distal	Intergenic	7	32924266	32926496	2231	LOC_Os04g55350	LOC_Os04g55350.1	4634
Chr4	33064200	33064500	301	15	8.26885e-07	0.00138581	Promoter	(1-2kb)	7	33063500	33066192	2693	LOC_Os04g55555	LOC_Os04g55555.1	1692
Chr4	33064800	33065100	301	16	3.24352e-07	0.000831486	Promoter	(1-2kb)	7	33063500	33066192	2693	LOC_Os04g55555	LOC_Os04g55555.1	1092
Chr4	33590700	33591000	301	10	0.000125352	0.000277162	Promoter	(<=1kb)	7	33589832	33591841	2010	LOC_Os04g56350	LOC_Os04g56350.1	841
Chr4	35182200	35182500	301	11	4.88977e-05	0.000831486	Promoter	(<=1kb)	7	35181977	35183870	1894	LOC_Os04g59140	LOC_Os04g59140.1	223
Chr4	35381700	35382000	301	11	3.65313e-05	0.00263304	Exon	(LOC_Os04g59494.2/LOC_Os04g59494,exon 31 of 31）	7	35382882	35390423	7542	LOC_Os04g59510	LOC_Os04g59510.1	8423
Chr5	0	300	301	12	1.37149e-05	0.00263304	Distal	Intergenic	8	4003	4356	354	LOC_Os05g00988	LOC_Os05g00988.1	-3703
Chr5	664500	664800	301	13	6.28489e-06	0.00152439	Distal	Intergenic	8	658106	660255	2150	LOC_Os05g02150	LOC_Os05g02150.1	-4245
Chr5	1267800	1268100	301	7	0.00137394	0.000138581	Promoter	(<=1kb)	8	1266639	1267076	438	LOC_Os05g03160	LOC_Os05g03160.1	-724
Chr5	2632200	2632800	601	10	0.000152752	0.00124723	Promoter	(<=1kb)	8	2631552	2632594	1043	LOC_Os05g05340	LOC_Os05g05340.1	0
Chr5	3023400	3023700	301	12	1.89679e-05	0.000831486	Promoter	(<=1kb)	8	3023508	3024053	546	LOC_Os05g06028	LOC_Os05g06028.1	353
Chr5	5924400	5924700	301	9	0.000279174	0.000138581	Promoter	(<=1kb)	8	5924249	5924866	618	LOC_Os05g10750	LOC_Os05g10750.1	166
Chr5	6057300	6057600	301	8	0.000237876	0.01	3'	UTR	8	6057365	6060278	2914	LOC_Os05g10920	LOC_Os05g10920.1	2678
Chr5	7950900	7951200	301	8	0.000588773	0.000554324	Promoter	(<=1kb)	8	7950872	7954386	3515	LOC_Os05g14180	LOC_Os05g14180.2	28
Chr5	8936100	8936700	601	15.5	0.000289625	0.00159368	Promoter	(1-2kb)	8	8934868	8937728	2861	LOC_Os05g15820	LOC_Os05g15820.1	1028
Chr5	11225700	11226000	301	9	0.000261342	0.00152439	Promoter	(<=1kb)	8	11225750	11226340	591	LOC_Os05g19320	LOC_Os05g19320.1	340
Chr5	12099600	12099900	301	7	0.00137394	0.000277162	3'	UTR	8	12101122	12105514	4393	LOC_Os05g20630	LOC_Os05g20630.1	5614
Chr5	12137400	12137700	301	66	2.16401e-14	0.0058204	Promoter	(<=1kb)	8	12136555	12137897	1343	LOC_Os05g20700	LOC_Os05g20700.1	197
Chr5	12259800	12260100	301	8	0.00057925	0.00110865	Distal	Intergenic	8	12256317	12257763	1447	LOC_Os05g20870	LOC_Os05g20870.1	-2037
Chr5	16500300	16500600	301	7	0.00137394	0.000138581	Downstream	(2-3kb)	8	16502935	16506624	3690	LOC_Os05g28190	LOC_Os05g28190.1	6024
Chr5	18831600	18831900	301	9	0.000277923	0.000831486	Promoter	(1-2kb)	8	18830270	18831070	801	LOC_Os05g32300	LOC_Os05g32300.1	1330
Chr5	28051500	28051800	301	11	4.6072e-05	0.00124723	Promoter	(<=1kb)	8	28051693	28052945	1253	LOC_Os05g48900	LOC_Os05g48900.1	0
Chr5	29786400	29786700	301	12	2.02906e-05	0.000277162	Promoter	(<=1kb)	8	29785141	29785732	592	LOC_Os05g51900	LOC_Os05g51900.1	-668
Chr6	936900	937200	301	19	7.35294e-10	0.01	Promoter	(<=1kb)	9	933130	936449	3320	LOC_Os06g02630	LOC_Os06g02630.1	-451
Chr6	2827800	2828100	301	13	5.46422e-06	0.00221729	Promoter	(<=1kb)	9	2828443	2830314	1872	LOC_Os06g06115	LOC_Os06g06115.1	-343
Chr6	7548600	7548900	301	10	0.000119821	0.000970067	Promoter	(<=1kb)	9	7545993	7549257	3265	LOC_Os06g13630	LOC_Os06g13630.1	357
Chr6	7695900	7696200	301	9	0.000277923	0.000831486	Promoter	(<=1kb)	9	7694112	7696942	2831	LOC_Os06g13850	LOC_Os06g13850.1	742
Chr6	8515800	8516100	301	19	1.05591e-08	0.00166297	Distal	Intergenic	9	8511314	8513067	1754	LOC_Os06g15020	LOC_Os06g15020.1	4486
Chr6	9350100	9350700	601	39.5	4.46963e-13	0.00277162	Promoter	(<=1kb)	9	9349327	9350579	1253	LOC_Os06g16380	LOC_Os06g16380.1	0
Chr6	9799500	9799800	301	7	0.00137394	0.00124723	Exon	(LOC_Os06g16900.1/LOC_Os06g16900,exon 3 of 8）	9	9797425	9801778	4354	LOC_Os06g16900	LOC_Os06g16900.1	2075
Chr6	11347500	11347800	301	7	0.00137394	0.000415743	Promoter	(<=1kb)	9	11336842	11346774	9933	LOC_Os06g19854	LOC_Os06g19854.1	-726
Chr6	11715900	11716200	301	13	6.46274e-06	0.00138581	Exon	(LOC_Os06g20390.1/LOC_Os06g20390,exon 7 of 7）	9	11712592	11717065	4474	LOC_Os06g20390	LOC_Os06g20390.1	3308
Chr6	12865500	12865800	301	15	9.10507e-07	0.000970067	Promoter	(1-2kb)	9	12865624	12866885	1262	LOC_Os06g22170	LOC_Os06g22170.1	1085
Chr6	13239000	13239600	601	13	1.01488e-05	0.00520787	Distal	Intergenic	9	13244910	13245626	717	LOC_Os06g22760	LOC_Os06g22760.1	-5310
Chr6	14116500	14116800	301	15	8.83226e-07	0.00110865	Promoter	(1-2kb)	9	14116596	14118701	2106	LOC_Os06g24130	LOC_Os06g24130.1	1901
Chr6	14221200	14222400	1201	54.25	4.43544e-06	0.00783537	Promoter	(1-2kb)	9	14223404	14225507	2104	LOC_Os06g24320	LOC_Os06g24320.1	-1004
Chr6	14222700	14223000	301	13	6.93919e-06	0.000970067	Promoter	(<=1kb)	9	14223404	14225507	2104	LOC_Os06g24320	LOC_Os06g24320.1	-404
Chr6	14706300	14706600	301	13	6.28489e-06	0.00152439	Promoter	(1-2kb)	9	14704830	14706816	1987	LOC_Os06g25130	LOC_Os06g25130.1	1470
Chr6	18916800	18917100	301	16	3.56365e-07	0.000415743	Promoter	(<=1kb)	9	18916539	18916901	363	LOC_Os06g32520	LOC_Os06g32520.1	0
Chr6	19268700	19269000	301	9	0.000279174	0.000554324	Downstream	(2-3kb)	9	19264699	19266383	1685	LOC_Os06g33090	LOC_Os06g33090.1	-2317
Chr6	19412100	19412400	301	7	0.00137394	0.00138581	Distal	Intergenic	9	19415169	19418493	3325	LOC_Os06g33330	LOC_Os06g33330.1	-2769
Chr6	19443900	19444200	301	8	0.00057925	0.00110865	Promoter	(<=1kb)	9	19443463	19443866	404	LOC_Os06g33380	LOC_Os06g33380.1	437
Chr6	19959900	19960200	301	12	1.65714e-05	0.00166297	3'	UTR	9	19956916	19961132	4217	LOC_Os06g34310	LOC_Os06g34310.1	2984
Chr6	22632300	22632600	301	9	0.000261342	0.00152439	Promoter	(<=1kb)	9	22632134	22632901	768	LOC_Os06g38250	LOC_Os06g38250.1	301
Chr6	23574900	23575200	301	23	5.23853e-12	0.01	Promoter	(<=1kb)	9	23574363	23575246	884	LOC_Os06g39712	LOC_Os06g39712.1	537
Chr6	26220000	26220300	301	9	8.9075e-05	0.01	Distal	Intergenic	9	26215500	26218666	3167	LOC_Os06g43590	LOC_Os06g43590.4	4500
Chr6	28180500	28180800	301	10	0.00012643	0.000138581	Promoter	(<=1kb)	9	28180529	28181494	966	LOC_Os06g46434	LOC_Os06g46434.1	0
Chr6	28694700	28695000	301	9	0.000237876	0.00221729	Promoter	(<=1kb)	9	28694851	28698503	3653	LOC_Os06g47340	LOC_Os06g47340.1	0
Chr6	28695300	28695600	301	10	8.04587e-05	0.00388027	Promoter	(<=1kb)	9	28694851	28698503	3653	LOC_Os06g47340	LOC_Os06g47340.1	449
Chr7	1980600	1981200	601	40	1.39154e-06	0.00325665	Promoter	(<=1kb)	10	1978006	1981459	3454	LOC_Os07g04480	LOC_Os07g04480.1	259
Chr7	2766000	2766600	601	44.5	1.67165e-10	0.00485033	Promoter	(<=1kb)	10	2765292	2770654	5363	LOC_Os07g05750	LOC_Os07g05750.1	708
Chr7	4734600	4734900	301	16	2.65337e-07	0.00166297	Promoter	(<=1kb)	10	4734626	4741454	6829	LOC_Os07g09060	LOC_Os07g09060.1	0
Chr7	12626400	12626700	301	7	0.000573388	0.01	Downstream	(2-3kb)	10	12628792	12629379	588	LOC_Os07g22460	LOC_Os07g22460.1	-2092
Chr7	14824200	14825400	1201	8.75	0.000757782	0.00110865	Promoter	(<=1kb)	10	14824052	14825735	1684	LOC_Os07g25810	LOC_Os07g25810.1	335
Chr7	14901000	14901300	301	12	1.8644e-05	0.000970067	Promoter	(<=1kb)	10	14899887	14901442	1556	LOC_Os07g25960	LOC_Os07g25960.1	142
Chr7	17433300	17433600	301	11	5.19637e-05	0.000138581	Exon	(LOC_Os07g29650.1/LOC_Os07g29650,exon 1 of 1）	10	17431250	17433736	2487	LOC_Os07g29650	LOC_Os07g29650.1	2050
Chr7	21575100	21575400	301	13	7.9294e-06	0.000138581	Promoter	(<=1kb)	10	21574435	21576033	1599	LOC_Os07g36080	LOC_Os07g36080.3	665
Chr7	22487400	22487700	301	33	2.16401e-14	0.00512749	Promoter	(<=1kb)	10	22487421	22488766	1346	LOC_Os07g37550	LOC_Os07g37550.1	0
Chr7	23358300	23358900	601	9.5	0.000688612	0.00513858	Promoter	(<=1kb)	10	23357683	23359694	2012	LOC_Os07g38960	LOC_Os07g38960.1	617
Chr7	25147200	25147500	301	9	0.000265409	0.00138581	Promoter	(1-2kb)	10	25149052	25151596	2545	LOC_Os07g42020	LOC_Os07g42020.1	-1552
Chr7	26406900	26407200	301	9	0.000275138	0.000970067	Promoter	(1-2kb)	10	26406640	26408815	2176	LOC_Os07g44190	LOC_Os07g44190.1	1615
Chr7	29025000	29025300	301	8	0.000237876	0.01	Promoter	(<=1kb)	10	29024590	29029437	4848	LOC_Os07g48520	LOC_Os07g48520.3	410
Chr7	29268900	29269800	901	9	0.000403686	0.000970067	Promoter	(<=1kb)	10	29268217	29269848	1632	LOC_Os07g48910	LOC_Os07g48910.1	48
Chr8	177000	177300	301	9	0.000275138	0.000970067	Promoter	(<=1kb)	11	177152	182546	5395	LOC_Os08g01274	LOC_Os08g01274.1	0
Chr8	1675200	1675500	301	8	0.000588773	0.000277162	Promoter	(<=1kb)	11	1675039	1676747	1709	LOC_Os08g03579	LOC_Os08g03579.1	161
Chr8	5746500	5746800	301	10	0.000119821	0.000970067	Promoter	(<=1kb)	11	5746737	5752486	5750	LOC_Os08g09940	LOC_Os08g09940.1	0
Chr8	5818200	5818500	301	9	0.000275138	0.000970067	Distal	Intergenic	11	5811115	5816028	4914	LOC_Os08g10030	LOC_Os08g10030.2	-2172
Chr8	9244500	9244800	301	7	0.00135323	0.00194013	Distal	Intergenic	11	9249755	9250156	402	LOC_Os08g15236	LOC_Os08g15236.1	5356
Chr8	9245400	9246600	1201	27.5	1.95361e-06	0.00138581	Distal	Intergenic	11	9249755	9250156	402	LOC_Os08g15236	LOC_Os08g15236.1	3556
Chr8	9246900	9247200	301	15	1.02318e-06	0.000415743	Downstream	(2-3kb)	11	9249755	9250156	402	LOC_Os08g15236	LOC_Os08g15236.1	2956
Chr8	9280500	9280800	301	9	0.000279174	0.000415743	Promoter	(<=1kb)	11	9279906	9281314	1409	LOC_Os08g15322	LOC_Os08g15322.1	594
Chr8	9381000	9381300	301	8	0.00057925	0.00110865	Distal	Intergenic	11	9383340	9387790	4451	LOC_Os08g15420	LOC_Os08g15420.1	-2040
Chr8	9882900	9883200	301	13	5.95166e-06	0.00180155	Promoter	(<=1kb)	11	9883373	9884799	1427	LOC_Os08g16210	LOC_Os08g16210.1	-173
Chr8	10596900	10597200	301	8	0.000573388	0.00138581	Distal	Intergenic	11	10590977	10593328	2352	LOC_Os08g17320	LOC_Os08g17320.1	5923
Chr8	10926300	10926600	301	7	0.00137394	0.000415743	Promoter	(1-2kb)	11	10925223	10936171	10949	LOC_Os08g17820	LOC_Os08g17820.2	1077
Chr8	11716800	11717100	301	7	0.00137394	0.000415743	Promoter	(1-2kb)	11	11716743	11718622	1880	LOC_Os08g19600	LOC_Os08g19600.1	1522
Chr8	12797700	12798000	301	30	5.84049e-14	0.00221729	Promoter	(1-2kb)	11	12799012	12801452	2441	LOC_Os08g21474	LOC_Os08g21474.1	-1012
Chr8	15592200	15592500	301	11	4.69785e-05	0.00110865	Promoter	(<=1kb)	11	15592259	15596763	4505	LOC_Os08g25624	LOC_Os08g25624.3	0
Chr8	16481100	16481400	301	10	0.000125352	0.000277162	Promoter	(1-2kb)	11	16482458	16482850	393	LOC_Os08g26980	LOC_Os08g26980.1	1450
Chr8	20921700	20922000	301	9	0.000277923	0.000831486	Downstream	(2-3kb)	11	20924492	20926796	2305	LOC_Os08g33520	LOC_Os08g33520.1	4796
Chr8	21906000	21906300	301	7	0.000573388	0.01	Promoter	(1-2kb)	11	21905534	21908275	2742	LOC_Os08g34820	LOC_Os08g34820.1	1975
Chr8	22908000	22908300	301	14	3.13728e-07	0.01	3'	UTR	11	22904756	22908292	3537	LOC_Os08g36340	LOC_Os08g36340.1	3244
Chr8	26138400	26138700	301	15	9.64416e-07	0.000692905	Promoter	(<=1kb)	11	26138467	26144408	5942	LOC_Os08g41390	LOC_Os08g41390.1	0
Chr8	28264500	28264800	301	13	4.71351e-06	0.0029102	Promoter	(<=1kb)	11	28264266	28270129	5864	LOC_Os08g45030	LOC_Os08g45030.1	234
Chr9	1200	1500	301	134	2.16401e-14	0.00789911	Promoter	(1-2kb)	12	2874	5458	2585	LOC_Os09g00999	LOC_Os09g00999.1	-1374
Chr9	2700	3900	1201	750	5.45412e-11	0.0960768	Promoter	(<=1kb)	12	2874	5458	2585	LOC_Os09g00999	LOC_Os09g00999.1	0
Chr9	4200	5400	1201	5383.75	6.4698e-11	0.49165	Promoter	(<=1kb)	12	6384	9310	2927	LOC_Os09g01000	LOC_Os09g01000.1	-984
Chr9	5700	9300	3601	4572.5	4.77827e-05	0.38783	Promoter	(<=1kb)	12	6384	9310	2927	LOC_Os09g01000	LOC_Os09g01000.1	0
Chr9	13500	14400	901	21.3333	8.22903e-05	0.0029102	Distal	Intergenic	12	6384	9310	2927	LOC_Os09g01000	LOC_Os09g01000.1	7116
Chr9	16800	17400	601	48.5	0.00068697	0.00325665	Distal	Intergenic	12	6384	9310	2927	LOC_Os09g01000	LOC_Os09g01000.1	10416
Chr9	21300	22200	901	16.6667	0.000550522	0.0057816	Distal	Intergenic	12	6384	9310	2927	LOC_Os09g01000	LOC_Os09g01000.1	14916
Chr9	24900	25200	301	112	2.16401e-14	0.00817627	Distal	Intergenic	12	39193	41658	2466	LOC_Os09g01002	LOC_Os09g01002.1	16458
Chr9	29400	30300	901	20	1.36938e-05	0.0029102	Distal	Intergenic	12	39193	41658	2466	LOC_Os09g01002	LOC_Os09g01002.1	11358
Chr9	32700	33000	301	29	5.02931e-14	0.00512749	Distal	Intergenic	12	39193	41658	2466	LOC_Os09g01002	LOC_Os09g01002.1	8658
Chr9	37200	37800	601	16.5	0.000289625	0.00249446	Downstream	(1-2kb)	12	39193	41658	2466	LOC_Os09g01002	LOC_Os09g01002.1	3858
Chr9	2582700	2583000	301	7	0.00137394	0.000692905	Promoter	(<=1kb)	12	2580306	2582998	2693	LOC_Os09g04850	LOC_Os09g04850.1	0
Chr9	2973000	2973300	301	10	0.000125352	0.000277162	Promoter	(<=1kb)	12	2970963	2973205	2243	LOC_Os09g06330	LOC_Os09g06330.1	0
Chr9	3141900	3142200	301	10	0.00010945	0.00166297	Promoter	(<=1kb)	12	3141878	3147421	5544	LOC_Os09g06634	LOC_Os09g06634.1	22
Chr9	4678500	4678800	301	17	8.19477e-08	0.00207871	Distal	Intergenic	12	4681329	4684252	2924	LOC_Os09g08860	LOC_Os09g08860.1	-2529
Chr9	4679400	4679700	301	15	9.9256e-07	0.000554324	Promoter	(1-2kb)	12	4681329	4684252	2924	LOC_Os09g08860	LOC_Os09g08860.1	-1629
Chr9	4691400	4692000	601	11.5	1.9049e-05	0.00527716	Promoter	(<=1kb)	12	4684578	4690688	6111	LOC_Os09g08870	LOC_Os09g08870.1	-712
Chr9	4692900	4695600	2701	54	7.1486e-06	0.00378788	Promoter	(<=1kb)	12	4692153	4693007	855	LOC_Os09g08880	LOC_Os09g08880.1	0
Chr9	4696200	4696500	301	7	0.00137394	0.000554324	Distal	Intergenic	12	4692153	4693007	855	LOC_Os09g08880	LOC_Os09g08880.1	-3193
Chr9	4705500	4706100	601	12	0.000293022	0.00548503	Promoter	(1-2kb)	12	4704612	4707752	3141	LOC_Os09g08890	LOC_Os09g08890.1	1652
Chr9	4707900	4708500	601	22	0.000139587	0.00131652	Promoter	(<=1kb)	12	4704612	4707752	3141	LOC_Os09g08890	LOC_Os09g08890.1	-148
Chr9	4710000	4710300	301	13	7.9294e-06	0.000138581	Distal	Intergenic	12	4704612	4707752	3141	LOC_Os09g08890	LOC_Os09g08890.1	-2248
Chr9	4710900	4711500	601	8	0.000423182	0.00555432	Distal	Intergenic	12	4704612	4707752	3141	LOC_Os09g08890	LOC_Os09g08890.1	-3148
Chr9	4723800	4725300	1501	12	0.000415734	0.00241574	Promoter	(<=1kb)	12	4725507	4730885	5379	LOC_Os09g08910	LOC_Os09g08910.1	-207
Chr9	4726200	4726500	301	27	1.85434e-12	0.00138581	Promoter	(<=1kb)	12	4725507	4730885	5379	LOC_Os09g08910	LOC_Os09g08910.1	693
Chr9	4726800	4727100	301	12	3.28479e-06	0.01	Promoter	(1-2kb)	12	4725507	4730885	5379	LOC_Os09g08910	LOC_Os09g08910.1	1293
Chr9	4727400	4727700	301	9	0.000279174	0.000415743	Promoter	(1-2kb)	12	4725507	4730885	5379	LOC_Os09g08910	LOC_Os09g08910.1	1893
Chr9	4728000	4730700	2701	102.222	4.77234e-10	0.0112405	5'	UTR	12	4725507	4730885	5379	LOC_Os09g08910	LOC_Os09g08910.1	2493
Chr9	4731300	4731600	301	21	1.94233e-09	0.000277162	Distal	Intergenic	12	4725507	4730885	5379	LOC_Os09g08910	LOC_Os09g08910.1	5793
Chr9	4732200	4732500	301	17	1.10412e-07	0.000970067	Distal	Intergenic	12	4737231	4737840	610	LOC_Os09g08920	LOC_Os09g08920.1	5340
Chr9	7178400	7178700	301	7	0.00131308	0.00221729	Promoter	(1-2kb)	12	7176508	7177211	704	LOC_Os09g12520	LOC_Os09g12520.1	-1189
Chr9	7388700	7389000	301	9	0.00026973	0.00124723	Distal	Intergenic	12	7396146	7396683	538	LOC_Os09g12850	LOC_Os09g12850.1	-7146
Chr9	9291900	9292200	301	7	0.000573388	0.01	Distal	Intergenic	12	9283477	9284036	560	LOC_Os09g15260	LOC_Os09g15260.1	8423
Chr9	10629600	10629900	301	9	0.000277923	0.000831486	Promoter	(<=1kb)	12	10629352	10630228	877	LOC_Os09g17370	LOC_Os09g17370.1	248
Chr9	10846500	10846800	301	7	0.000573388	0.01	Promoter	(<=1kb)	12	10845678	10847156	1479	LOC_Os09g17740	LOC_Os09g17740.1	822
Chr9	10997700	10998000	301	9	0.000279174	0.000138581	Promoter	(<=1kb)	12	10992179	10998261	6083	LOC_Os09g17970	LOC_Os09g17970.1	261
Chr9	10998600	10998900	301	9	0.000279174	0.000554324	Promoter	(<=1kb)	12	10992179	10998261	6083	LOC_Os09g17970	LOC_Os09g17970.1	-339
Chr9	12216300	12216600	301	10	9.8513e-05	0.00235588	Promoter	(<=1kb)	12	12216432	12218346	1915	LOC_Os09g20350	LOC_Os09g20350.1	0
Chr9	13425600	13425900	301	8	0.000237876	0.01	Promoter	(1-2kb)	12	13424130	13425519	1390	LOC_Os09g22190	LOC_Os09g22190.1	1470
Chr9	15420900	15421200	301	8	0.000237876	0.01	Promoter	(<=1kb)	12	15420770	15421567	798	LOC_Os09g25690	LOC_Os09g25690.1	367
Chr9	16937100	16937400	301	9	0.000279174	0.000277162	Downstream	(<1kb)	12	16938031	16939501	1471	LOC_Os09g27840	LOC_Os09g27840.1	2101
Chr1	7228800	7229400	601	39	2.16401e-14	0.00443459	Distal	Intergenic	1	7216513	7225223	8711	LOC_Os01g13000	LOC_Os01g13000.1	-3577
Chr1	8546400	8546700	301	7	0.00137394	0.000277162	Promoter	(<=1kb)	1	8545997	8546894	898	LOC_Os01g15270	LOC_Os01g15270.1	194
Chr1	13202100	13202400	301	10	0.000119821	0.000970067	Promoter	(1-2kb)	1	13200712	13202442	1731	LOC_Os01g23510	LOC_Os01g23510.1	1388
Chr1	13603200	13603500	301	9	0.00026973	0.00124723	Promoter	(<=1kb)	1	13601556	13604431	2876	LOC_Os01g24130	LOC_Os01g24130.1	931
Chr1	14046600	14046900	301	7	0.000573388	0.01	Promoter	(<=1kb)	1	14047801	14054910	7110	LOC_Os01g24940	LOC_Os01g24940.1	-901
Chr1	14481300	14481600	301	22	4.74233e-10	0.00124723	Promoter	(<=1kb)	1	14480782	14481616	835	LOC_Os01g25540	LOC_Os01g25540.1	16
Chr1	16909800	16910100	301	25	1.98178e-11	0.000970067	3'	UTR	1	16904805	16910193	5389	LOC_Os01g30956	LOC_Os01g30956.1	4995
Chr1	16976700	16977000	301	16	3.35076e-07	0.000692905	Promoter	(<=1kb)	1	16976706	16979104	2399	LOC_Os01g31040	LOC_Os01g31040.1	0
Chr1	18288300	18288600	301	20	5.78391e-09	0.000138581	Promoter	(1-2kb)	1	18290334	18295843	5510	LOC_Os01g33220	LOC_Os01g33220.1	-1734
Chr1	18573900	18574200	301	9	0.000279174	0.000138581	Promoter	(<=1kb)	1	18574142	18579847	5706	LOC_Os01g33750	LOC_Os01g33750.1	0
Chr1	18684000	18684300	301	73	2.16401e-14	0.00471175	Exon	(LOC_Os01g33960.1/LOC_Os01g33960,exon 12 of 12）	1	18684016	18693589	9574	LOC_Os01g33960	LOC_Os01g33960.1	9289
Chr1	18684900	18685200	301	13	4.99389e-06	0.00263304	Intron	(LOC_Os01g33960.1/LOC_Os01g33960,intron 10 of 11）	1	18684016	18693589	9574	LOC_Os01g33960	LOC_Os01g33960.1	8389
Chr1	20864400	20864700	301	16	3.56365e-07	0.000415743	Downstream	(1-2kb)	1	20866498	20866869	372	LOC_Os01g37370	LOC_Os01g37370.1	2169
Chr1	21340800	21341100	301	9	0.000237876	0.00221729	Promoter	(<=1kb)	1	21337973	21340953	2981	LOC_Os01g38100	LOC_Os01g38100.1	0
Chr1	21675600	21675900	301	14	2.28482e-06	0.00152439	Promoter	(<=1kb)	1	21675552	21676168	617	LOC_Os01g38600	LOC_Os01g38600.1	48
Chr1	22026900	22027200	301	9	0.000279174	0.000692905	Promoter	(<=1kb)	1	22021847	22027269	5423	LOC_Os01g39134	LOC_Os01g39134.1	69
Chr1	22032600	22032900	301	16	3.68759e-07	0.000277162	Promoter	(1-2kb)	1	22031208	22034011	2804	LOC_Os01g39136	LOC_Os01g39136.1	1111
Chr1	22814400	22814700	301	25	1.18267e-11	0.00221729	Promoter	(<=1kb)	1	22815073	22817909	2837	LOC_Os01g40410	LOC_Os01g40410.1	-373
Chr1	24190800	24191100	301	11	5.09575e-05	0.000415743	Promoter	(1-2kb)	1	24191709	24193093	1385	LOC_Os01g42540	LOC_Os01g42540.1	1993
Chr1	25719300	25719600	301	11	5.19637e-05	0.000138581	Promoter	(1-2kb)	1	25721072	25721797	726	LOC_Os01g45310	LOC_Os01g45310.1	-1472
Chr1	27671400	27671700	301	17	1.02843e-07	0.00124723	Promoter	(<=1kb)	1	27668390	27671648	3259	LOC_Os01g48280	LOC_Os01g48280.1	0
Chr1	30415800	30416100	301	8	0.000237876	0.01	Promoter	(<=1kb)	1	30413604	30415814	2211	LOC_Os01g52900	LOC_Os01g52900.1	0
Chr1	30502200	30502500	301	7	0.00137394	0.000277162	Intron	(LOC_Os01g53079.1/LOC_Os01g53079,intron 3 of 3）	1	30501605	30507193	5589	LOC_Os01g53079	LOC_Os01g53079.1	4693
Chr1	33506100	33507000	901	46	4.21433e-05	0.0036031	Promoter	(<=1kb)	1	33506213	33508853	2641	LOC_Os01g57960	LOC_Os01g57960.1	0
Chr1	33519600	33520500	901	11.3333	0.000459369	0.00374908	Downstream	(2-3kb)	1	33522543	33524747	2205	LOC_Os01g57962	LOC_Os01g57962.1	4247
Chr1	33521400	33522600	1201	23	0.000225978	0.00350471	Exon	(LOC_Os01g57962.1/LOC_Os01g57962,exon 1 of 1）	1	33522543	33524747	2205	LOC_Os01g57962	LOC_Os01g57962.1	2147
Chr1	33532200	33533700	1501	276.6	2.189e-05	0.0155211	Promoter	(<=1kb)	1	33531939	33533704	1766	LOC_Os01g57968	LOC_Os01g57968.1	261
Chr1	33534600	33534900	301	11	1.01327e-05	0.01	Promoter	(1-2kb)	1	33536132	33536849	718	LOC_Os01g57990	LOC_Os01g57990.1	-1232
Chr1	33535500	33536400	901	25.3333	8.69393e-11	0.00152439	Promoter	(<=1kb)	1	33536132	33536849	718	LOC_Os01g57990	LOC_Os01g57990.1	0
Chr1	33536700	33539700	3001	15.8	7.21096e-05	0.00284313	Promoter	(<=1kb)	1	33536132	33536849	718	LOC_Os01g57990	LOC_Os01g57990.1	568
Chr1	33544500	33544800	301	12	1.93222e-05	0.000692905	Distal	Intergenic	1	33539907	33540440	534	LOC_Os01g58000	LOC_Os01g58000.1	-4060
Chr1	33545700	33546600	901	15.6667	9.5605e-05	0.000877679	Distal	Intergenic	1	33549465	33550448	984	LOC_Os01g58010	LOC_Os01g58010.1	-2865
Chr1	33550200	33551100	901	15	7.93367e-05	0.00444198	Promoter	(<=1kb)	1	33549465	33550448	984	LOC_Os01g58010	LOC_Os01g58010.1	735
Chr1	33582600	33582900	301	9	0.000279174	0.000554324	Downstream	(2-3kb)	1	33585501	33586432	932	LOC_Os01g58048	LOC_Os01g58048.1	3532
Chr1	33583200	33583500	301	20	4.29493e-09	0.00110865	Downstream	(2-3kb)	1	33585501	33586432	932	LOC_Os01g58048	LOC_Os01g58048.1	2932
Chr1	33584400	33585000	601	12.5	2.15478e-06	0.01	Promoter	(1-2kb)	1	33585501	33586432	932	LOC_Os01g58048	LOC_Os01g58048.1	1432
Chr1	33585600	33587700	2101	108.857	1.46999e-05	0.0102748	Promoter	(<=1kb)	1	33585501	33586432	932	LOC_Os01g58048	LOC_Os01g58048.1	0
Chr1	34019100	34019400	301	11	3.92078e-05	0.00221729	Promoter	(<=1kb)	1	34017875	34018960	1086	LOC_Os01g58870	LOC_Os01g58870.1	-140
Chr1	37350300	37350600	301	9	0.000279174	0.000415743	Promoter	(1-2kb)	1	37349392	37352086	2695	LOC_Os01g64330	LOC_Os01g64330.1	1486
Chr1	39119100	39119400	301	20	3.92344e-09	0.00138581	Distal	Intergenic	1	39114681	39117532	2852	LOC_Os01g67364	LOC_Os01g67364.1	4419
Chr1	39127200	39128100	901	32	0.000474966	0.00424982	Downstream	(1-2kb)	1	39129736	39134858	5123	LOC_Os01g67370	LOC_Os01g67370.1	6758
Chr1	41801100	41802000	901	54.6667	5.18469e-07	0.00743718	Promoter	(<=1kb)	1	41781310	41801987	20678	LOC_Os01g72049	LOC_Os01g72049.2	0
Chr10	285300	285600	301	7	0.00137394	0.00138581	Promoter	(1-2kb)	2	284701	286941	2241	LOC_Os10g01470	LOC_Os10g01470.1	1341
Chr10	2755800	2756100	301	25	9.38824e-12	0.00277162	Distal	Intergenic	2	2752524	2753139	616	LOC_Os10g05550	LOC_Os10g05550.1	3276
Chr10	2756400	2757300	901	331	2.16401e-14	0.0286401	Distal	Intergenic	2	2752524	2753139	616	LOC_Os10g05550	LOC_Os10g05550.1	3876
Chr10	2954100	2954400	301	7	0.00137394	0.000138581	Distal	Intergenic	2	2950205	2951089	885	LOC_Os10g05840	LOC_Os10g05840.1	-3011
Chr10	4182600	4183500	901	16.6667	6.77318e-06	0.00050813	3'	UTR	2	4177111	4180021	2911	LOC_Os10g07584	LOC_Os10g07584.1	5489
Chr10	7687800	7688400	601	10.5	0.000688291	0.000692905	Promoter	(1-2kb)	2	7685173	7685980	808	LOC_Os10g14170	LOC_Os10g14170.1	-1820
Chr10	8356800	8357100	301	18	3.54665e-08	0.00124723	Promoter	(<=1kb)	2	8356828	8359623	2796	LOC_Os10g16780	LOC_Os10g16780.1	0
Chr10	10322100	10322400	301	13	7.47166e-06	0.000554324	Promoter	(<=1kb)	2	10318875	10322785	3911	LOC_Os10g20480	LOC_Os10g20480.3	385
Chr10	10789800	10791300	1501	103.2	1.14009e-09	0.00936807	Promoter	(<=1kb)	2	10788995	10791104	2110	LOC_Os10g21190	LOC_Os10g21190.1	805
Chr10	10861800	10862700	901	64	2.52426e-12	0.00212491	Promoter	(<=1kb)	2	10862829	10863469	641	LOC_Os10g21272	LOC_Os10g21272.1	-129
Chr10	10903500	10903800	301	19	1.47602e-08	0.000554324	Distal	Intergenic	2	10906596	10907599	1004	LOC_Os10g21388	LOC_Os10g21388.1	-2796
Chr10	10904100	10905000	901	20.6667	6.67674e-06	0.000277162	Promoter	(1-2kb)	2	10906596	10907599	1004	LOC_Os10g21388	LOC_Os10g21388.1	-1596
Chr10	10909500	10909800	301	14	2.64166e-06	0.000831486	Promoter	(<=1kb)	2	10909498	10911574	2077	LOC_Os10g21396	LOC_Os10g21396.1	2
Chr10	10911900	10912200	301	21	2.03134e-09	0.000138581	Promoter	(<=1kb)	2	10911669	10912282	614	LOC_Os10g21398	LOC_Os10g21398.1	231
Chr10	10918800	10920000	1201	18	3.59503e-05	0.000692905	Promoter	(<=1kb)	2	10918585	10920789	2205	LOC_Os10g21418	LOC_Os10g21418.1	215
Chr10	11973300	11973600	301	8	0.000588773	0.000554324	Distal	Intergenic	2	11980934	11986090	5157	LOC_Os10g22980	LOC_Os10g22980.3	-7334
Chr10	14534100	14534400	301	19	1.05591e-08	0.00166297	Promoter	(1-2kb)	2	14532843	14543224	10382	LOC_Os10g28020	LOC_Os10g28020.4	1257
Chr10	15651300	15651900	601	8	0.000413325	0.00520787	Promoter	(1-2kb)	2	15650235	15656424	6190	LOC_Os10g30130	LOC_Os10g30130.1	1065
Chr10	16426200	16426500	301	11	5.09575e-05	0.000415743	Promoter	(<=1kb)	2	16426002	16426928	927	LOC_Os10g31320	LOC_Os10g31320.2	428
Chr10	16454100	16454400	301	9	0.000279174	0.000138581	Promoter	(<=1kb)	2	16454006	16455077	1072	LOC_Os10g31370	LOC_Os10g31370.1	677
Chr10	17432100	17432400	301	8	0.000588773	0.000415743	Promoter	(<=1kb)	2	17431263	17436600	5338	LOC_Os10g33230	LOC_Os10g33230.1	837
Chr10	19040400	19040700	301	37	2.16401e-14	0.00152439	Distal	Intergenic	2	19044511	19046260	1750	LOC_Os10g35604	LOC_Os10g35604.1	-3811
Chr10	20460000	20460300	301	24	2.32062e-11	0.00332594	Distal	Intergenic	2	20464121	20464483	363	LOC_Os10g38206	LOC_Os10g38206.1	-3821
Chr10	20511600	20511900	301	15	3.55873e-07	0.00471175	Promoter	(<=1kb)	2	20512042	20512473	432	LOC_Os10g38386	LOC_Os10g38386.1	-142
Chr10	20544900	20545200	301	7	0.00137394	0.000692905	Promoter	(<=1kb)	2	20544627	20545529	903	LOC_Os10g38460	LOC_Os10g38460.1	273
Chr10	20681100	20681400	301	7	0.00137394	0.000138581	Promoter	(<=1kb)	2	20681136	20689084	7949	LOC_Os10g38850	LOC_Os10g38850.1	0
Chr10	23131800	23132100	301	113	2.32122e-14	0.0152439	Promoter	(<=1kb)	2	23132291	23141700	9410	LOC_Os10g42910	LOC_Os10g42910.1	-191
Chr11	1014600	1014900	301	13	6.46274e-06	0.00138581	Promoter	(1-2kb)	3	1011285	1012920	1636	LOC_Os11g02930	LOC_Os11g02930.1	-1680
Chr11	4234500	4234800	301	7	0.000573388	0.01	Promoter	(1-2kb)	3	4233460	4243344	9885	LOC_Os11g08090	LOC_Os11g08090.1	1040
Chr11	5951100	5951400	301	8	0.000237876	0.01	Promoter	(<=1kb)	3	5951490	5952482	993	LOC_Os11g10810	LOC_Os11g10810.1	-90
Chr11	6029700	6030000	301	9	8.9075e-05	0.01	Downstream	(<1kb)	3	6030542	6034441	3900	LOC_Os11g10920	LOC_Os11g10920.1	4441
Chr11	6285900	6286200	301	7	0.00137394	0.000138581	Promoter	(1-2kb)	3	6285765	6287989	2225	LOC_Os11g11330	LOC_Os11g11330.1	1789
Chr11	6286800	6287100	301	12	1.8644e-05	0.000970067	Promoter	(<=1kb)	3	6285765	6287989	2225	LOC_Os11g11330	LOC_Os11g11330.1	889
Chr11	6499500	6499800	301	13	6.93919e-06	0.000970067	5'	UTR	3	6497626	6502790	5165	LOC_Os11g11694	LOC_Os11g11694.1	2990
Chr11	9465900	9466200	301	7	0.00137394	0.00138581	Promoter	(<=1kb)	3	9463861	9466396	2536	LOC_Os11g17070	LOC_Os11g17070.1	196
Chr11	10546200	10546500	301	8	0.000588773	0.000415743	Downstream	(2-3kb)	3	10538027	10539355	1329	LOC_Os11g18660	LOC_Os11g18660.1	-6845
Chr11	11760600	11760900	301	9	0.000279174	0.000138581	Promoter	(<=1kb)	3	11744930	11761002	16073	LOC_Os11g20330	LOC_Os11g20330.1	102
Chr11	15422700	15423000	301	33	2.16401e-14	0.00346452	Promoter	(<=1kb)	3	15419950	15422974	3025	LOC_Os11g26850	LOC_Os11g26850.2	0
Chr11	15557400	15557700	301	14	2.78307e-06	0.000554324	Promoter	(<=1kb)	3	15557194	15557520	327	LOC_Os11g27010	LOC_Os11g27010.1	206
Chr11	17116500	17116800	301	14	2.78307e-06	0.000554324	Promoter	(<=1kb)	3	17116017	17116758	742	LOC_Os11g29500	LOC_Os11g29500.1	0
Chr11	17515800	17516100	301	9	0.000279174	0.000692905	Promoter	(<=1kb)	3	17516589	17518746	2158	LOC_Os11g30130	LOC_Os11g30130.1	-489
Chr11	17630100	17630400	301	11	3.29669e-05	0.00318736	Downstream	(1-2kb)	3	17625788	17626349	562	LOC_Os11g30360	LOC_Os11g30360.1	4312
Chr11	18479400	18479700	301	15	9.35534e-07	0.000831486	Distal	Intergenic	3	18473932	18474291	360	LOC_Os11g31610	LOC_Os11g31610.1	-5109
Chr11	19200300	19200600	301	9	0.000279174	0.000554324	Exon	(LOC_Os11g32530.1/LOC_Os11g32530,exon 2 of 2)	3	19197592	19200584	2993	LOC_Os11g32530	LOC_Os11g32530.1	2708
Chr11	19398000	19398300	301	8	0.000588773	0.000138581	Distal	Intergenic	3	19394377	19394703	327	LOC_Os11g32830	LOC_Os11g32830.1	3623
Chr11	19398900	19399200	301	9	0.000279174	0.000692905	Distal	Intergenic	3	19403391	19403720	330	LOC_Os11g32840	LOC_Os11g32840.1	-4191
Chr11	20080500	20080800	301	7	0.00137394	0.000554324	Distal	Intergenic	3	20076941	20077561	621	LOC_Os11g34280	LOC_Os11g34280.1	3559
Chr11	20455200	20455800	601	9.5	0.000296178	0.00541574	Promoter	(<=1kb)	3	20454419	20454768	350	LOC_Os11g34900	LOC_Os11g34900.1	-432
Chr11	20832300	20832600	301	11	4.10807e-05	0.00194013	3'	UTR	3	20829117	20831530	2414	LOC_Os11g35530	LOC_Os11g35530.1	3183
Chr11	22927800	22928100	301	43	2.16401e-14	0.00374169	Promoter	(<=1kb)	3	22925987	22928036	2050	LOC_Os11g38650	LOC_Os11g38650.1	0
Chr11	24032400	24032700	301	13	3.36615e-06	0.00443459	Promoter	(<=1kb)	3	24031481	24031765	285	LOC_Os11g40310	LOC_Os11g40310.1	919
Chr11	24372900	24373200	301	11	5.13505e-05	0.000277162	Downstream	(1-2kb)	3	24366983	24367591	609	LOC_Os11g40740	LOC_Os11g40740.1	-5309
Chr11	24642900	24643200	301	17	1.1408e-07	0.000831486	Promoter	(<=1kb)	3	24642528	24646991	4464	LOC_Os11g41130	LOC_Os11g41130.2	372
Chr11	26317500	26318100	601	10.5	8.7193e-05	0.000623614	Promoter	(<=1kb)	3	26317297	26318222	926	LOC_Os11g43630	LOC_Os11g43630.1	203
Chr11	26319300	26319600	301	9	0.000279174	0.000277162	Promoter	(1-2kb)	3	26318622	26321503	2882	LOC_Os11g43640	LOC_Os11g43640.1	1903
Chr11	26507100	26507400	301	8	0.000573388	0.00194013	Promoter	(<=1kb)	3	26505492	26507776	2285	LOC_Os11g43895	LOC_Os11g43895.1	376
Chr12	2980500	2980800	301	8	0.00057925	0.00110865	Promoter	(<=1kb)	4	2979477	2980873	1397	LOC_Os12g06260	LOC_Os12g06260.1	73
Chr12	4334400	4334700	301	11	1.01327e-05	0.01	3'	UTR	4	4337662	4354254	16593	LOC_Os12g08564	LOC_Os12g08564.1	-2962
Chr12	4536600	4536900	301	35	2.16401e-14	0.00512749	Promoter	(<=1kb)	4	4532922	4537231	4310	LOC_Os12g08810	LOC_Os12g08810.1	331
Chr12	5633700	5635500	1801	54.8333	0.000230147	0.00475795	Distal	Intergenic	4	5644897	5645645	749	LOC_Os12g10590	LOC_Os12g10590.1	10145
Chr12	6188400	6188700	301	7	0.00137394	0.000138581	Distal	Intergenic	4	6184023	6185718	1696	LOC_Os12g11440	LOC_Os12g11440.1	4377
Chr12	8530800	8531100	301	28	7.9236e-13	0.000831486	Promoter	(<=1kb)	4	8531433	8531669	237	LOC_Os12g14910	LOC_Os12g14910.1	569
Chr12	8531700	8532000	301	17	9.542e-08	0.00152439	Promoter	(<=1kb)	4	8531433	8531669	237	LOC_Os12g14910	LOC_Os12g14910.1	-31
Chr12	8532300	8532600	301	8	0.000588773	0.000138581	Promoter	(<=1kb)	4	8531433	8531669	237	LOC_Os12g14910	LOC_Os12g14910.1	-631
Chr12	8532900	8533500	601	18.5	2.42762e-06	0.00325665	Promoter	(1-2kb)	4	8531433	8531669	237	LOC_Os12g14910	LOC_Os12g14910.1	-1231
Chr12	8539200	8539500	301	21	1.47983e-09	0.00110865	Promoter	(1-2kb)	4	8540653	8541274	622	LOC_Os12g14930	LOC_Os12g14930.1	1774
Chr12	8540100	8541600	1501	62.6	1.6433e-08	0.00440687	Promoter	(<=1kb)	4	8540653	8541274	622	LOC_Os12g14930	LOC_Os12g14930.1	0
Chr12	8541900	8542800	901	32.3333	0.000459075	0.00610495	Promoter	(<=1kb)	4	8540653	8541274	622	LOC_Os12g14930	LOC_Os12g14930.1	-626
Chr12	8543100	8543700	601	12	1.86137e-05	0.000970067	Promoter	(<=1kb)	4	8544339	8544592	254	LOC_Os12g14939	LOC_Os12g14939.1	-639
Chr12	8544000	8544300	301	27	2.86624e-12	0.000415743	Promoter	(<=1kb)	4	8544339	8544592	254	LOC_Os12g14939	LOC_Os12g14939.1	-39
Chr12	10120200	10120500	301	7	0.000573388	0.01	Promoter	(<=1kb)	4	10119975	10121344	1370	LOC_Os12g17670	LOC_Os12g17670.1	844
Chr12	10816500	10816800	301	12	1.96609e-05	0.000554324	Promoter	(1-2kb)	4	10815086	10816852	1767	LOC_Os12g18710	LOC_Os12g18710.1	1414
Chr12	11469900	11470500	601	13.5	2.11016e-06	0.00541574	Promoter	(<=1kb)	4	11470279	11472475	2197	LOC_Os12g19690	LOC_Os12g19690.1	0
Chr12	12351300	12351600	301	9	0.000272976	0.00110865	Promoter	(1-2kb)	4	12349459	12353649	4191	LOC_Os12g21930	LOC_Os12g21930.3	1841
Chr12	13051500	13051800	301	23	2.17066e-10	0.000415743	Distal	Intergenic	4	13054197	13055584	1388	LOC_Os12g23090	LOC_Os12g23090.1	-2397
Chr12	13329000	13329300	301	9	8.9075e-05	0.01	Promoter	(<=1kb)	4	13328676	13330065	1390	LOC_Os12g23550	LOC_Os12g23550.1	765
Chr12	13349100	13349400	301	12	1.7839e-05	0.00124723	Promoter	(1-2kb)	4	13345743	13347747	2005	LOC_Os12g23570	LOC_Os12g23570.1	-1353
Chr12	13396500	13396800	301	44	2.16401e-14	0.00637472	Distal	Intergenic	4	13404068	13408308	4241	LOC_Os12g23610	LOC_Os12g23610.1	11508
Chr12	13410300	13410600	301	11	4.97576e-05	0.000692905	Promoter	(<=1kb)	4	13409397	13409926	530	LOC_Os12g23620	LOC_Os12g23620.1	-374
Chr12	15348300	15348600	301	9	0.000277923	0.000831486	Promoter	(<=1kb)	4	15348116	15348960	845	LOC_Os12g26300	LOC_Os12g26300.1	184
Chr12	15474900	15475200	301	11	4.69785e-05	0.00110865	Promoter	(<=1kb)	4	15472883	15475357	2475	LOC_Os12g26480	LOC_Os12g26480.1	157
Chr12	17217300	17217600	301	13	7.81442e-06	0.000277162	Exon	(LOC_Os12g29070.1/LOC_Os12g29070,exon 8 of 9)	4	17211305	17221514	10210	LOC_Os12g29070	LOC_Os12g29070.1	5995
Chr12	17266200	17266500	301	9	0.000279174	0.000277162	Exon	(LOC_Os12g29160.1/LOC_Os12g29160,exon 2 of 2)	4	17263634	17268209	4576	LOC_Os12g29160	LOC_Os12g29160.1	2566
Chr12	20453400	20454000	601	12.5	0.000293076	0.000554324	Promoter	(<=1kb)	4	20453492	20453869	378	LOC_Os12g34062	LOC_Os12g34062.1	0
Chr12	20460000	20460900	901	22	0.000132351	0.000831486	Promoter	(<=1kb)	4	20460872	20461768	897	LOC_Os12g33944	LOC_Os12g33944.1	0
Chr12	20461800	20462700	901	26.6667	2.547e-06	0.000923873	Promoter	(<=1kb)	4	20461923	20463497	1575	LOC_Os12g33946	LOC_Os12g33946.1	0
Chr12	20486700	20487000	301	10	3.06264e-05	0.01	Distal	Intergenic	4	20497847	20499860	2014	LOC_Os12g33956	LOC_Os12g33956.1	-10847
Chr12	20498400	20499300	901	31.3333	9.71507e-07	0.00323356	Promoter	(<=1kb)	4	20497847	20499860	2014	LOC_Os12g33956	LOC_Os12g33956.1	553
Chr12	20499900	20500200	301	20	5.12108e-09	0.000554324	Distal	Intergenic	4	20497847	20499860	2014	LOC_Os12g33956	LOC_Os12g33956.1	2053
Chr12	20500800	20501100	301	12	1.82595e-05	0.00110865	Distal	Intergenic	4	20503266	20509254	5989	LOC_Os12g33958	LOC_Os12g33958.1	-2166
Chr12	20501400	20501700	301	45	2.16401e-14	0.00595898	Promoter	(1-2kb)	4	20503266	20509254	5989	LOC_Os12g33958	LOC_Os12g33958.1	-1566
Chr12	20502300	20502600	301	13	7.81442e-06	0.000277162	Promoter	(<=1kb)	4	20503266	20509254	5989	LOC_Os12g33958	LOC_Os12g33958.1	-666
Chr12	20502900	20503500	601	13.5	8.12946e-06	0.00138581	Promoter	(<=1kb)	4	20503266	20509254	5989	LOC_Os12g33958	LOC_Os12g33958.1	0
Chr12	20503800	20505300	1501	19.4	1.79088e-06	0.00436031	Promoter	(<=1kb)	4	20503266	20509254	5989	LOC_Os12g33958	LOC_Os12g33958.1	534
Chr12	20505900	20508300	2401	13.25	0.000350824	0.000537001	Exon	(LOC_Os12g33958.1/LOC_Os12g33958,exon 3 of 5)	4	20503266	20509254	5989	LOC_Os12g33958	LOC_Os12g33958.1	2634
Chr12	20508600	20509200	601	21.5	4.67767e-07	0.00249446	Exon	(LOC_Os12g33958.1/LOC_Os12g33958,exon 5 of 5)	4	20503266	20509254	5989	LOC_Os12g33958	LOC_Os12g33958.1	5334
Chr12	20509500	20509800	301	7	0.00137394	0.00124723	Distal	Intergenic	4	20514770	20515834	1065	LOC_Os12g33962	LOC_Os12g33962.1	-4970
Chr12	20510100	20510400	301	11	5.13505e-05	0.000277162	Distal	Intergenic	4	20514770	20515834	1065	LOC_Os12g33962	LOC_Os12g33962.1	-4370
Chr12	20511900	20512200	301	15	6.06881e-07	0.00263304	Distal	Intergenic	4	20514770	20515834	1065	LOC_Os12g33962	LOC_Os12g33962.1	-2570
Chr12	20512500	20512800	301	17	1.1408e-07	0.000831486	Promoter	(1-2kb)	4	20514770	20515834	1065	LOC_Os12g33962	LOC_Os12g33962.1	-1970
Chr12	20513400	20513700	301	13	7.9294e-06	0.000138581	Promoter	(1-2kb)	4	20514770	20515834	1065	LOC_Os12g33962	LOC_Os12g33962.1	-1070
Chr12	20514600	20514900	301	21	1.78405e-09	0.000554324	Promoter	(<=1kb)	4	20514770	20515834	1065	LOC_Os12g33962	LOC_Os12g33962.1	0
Chr12	20515200	20516100	901	16.3333	0.000196303	0.00050813	Promoter	(<=1kb)	4	20514770	20515834	1065	LOC_Os12g33962	LOC_Os12g33962.1	430
Chr12	20517600	20517900	301	13	7.9294e-06	0.000138581	Distal	Intergenic	4	20514770	20515834	1065	LOC_Os12g33962	LOC_Os12g33962.1	2830
Chr12	20518200	20518500	301	12	3.28479e-06	0.01	Distal	Intergenic	4	20514770	20515834	1065	LOC_Os12g33962	LOC_Os12g33962.1	3430
Chr12	20521500	20522100	601	8	0.000731507	0.00513858	Distal	Intergenic	4	20514770	20515834	1065	LOC_Os12g33962	LOC_Os12g33962.1	6730
Chr12	20523000	20523300	301	27	1.64099e-12	0.00166297	Distal	Intergenic	4	20514770	20515834	1065	LOC_Os12g33962	LOC_Os12g33962.1	8230
Chr12	20523600	20523900	301	56	2.16401e-14	0.00304878	Distal	Intergenic	4	20531998	20533005	1008	LOC_Os12g34010	LOC_Os12g34010.1	-8098
Chr12	20524500	20524800	301	23	1.61974e-10	0.00124723	Distal	Intergenic	4	20531998	20533005	1008	LOC_Os12g34010	LOC_Os12g34010.1	-7198
Chr12	20525400	20525700	301	8	0.000588773	0.000554324	Distal	Intergenic	4	20531998	20533005	1008	LOC_Os12g34010	LOC_Os12g34010.1	-6298
Chr12	20526300	20527200	901	19	0.000186116	0.000831486	Distal	Intergenic	4	20531998	20533005	1008	LOC_Os12g34010	LOC_Os12g34010.1	-4798
Chr12	20528700	20529300	601	21	2.81379e-06	0.00277162	Distal	Intergenic	4	20531998	20533005	1008	LOC_Os12g34010	LOC_Os12g34010.1	-2698
Chr12	20529900	20530500	601	22.5	0.000118938	0.00562361	Promoter	(1-2kb)	4	20531998	20533005	1008	LOC_Os12g34010	LOC_Os12g34010.1	-1498
Chr12	20532000	20532300	301	12	1.7428e-05	0.00138581	Promoter	(<=1kb)	4	20531998	20533005	1008	LOC_Os12g34010	LOC_Os12g34010.1	2
Chr12	20532600	20532900	301	7	0.00137394	0.000554324	Promoter	(<=1kb)	4	20533005	20533727	723	LOC_Os12g34012	LOC_Os12g34012.1	-105
Chr12	20533200	20533800	601	18	3.13833e-08	0.00166297	Promoter	(<=1kb)	4	20533005	20533727	723	LOC_Os12g34012	LOC_Os12g34012.1	195
Chr12	20534700	20535600	901	11.3333	0.000654243	0.000415743	Promoter	(<=1kb)	4	20534001	20534618	618	LOC_Os12g34014	LOC_Os12g34014.1	699
Chr12	20535900	20536500	601	19	1.01453e-05	0.000415743	Promoter	(1-2kb)	4	20536594	20538317	1724	LOC_Os12g34016	LOC_Os12g34016.1	1817
Chr12	20536800	20537700	901	8	0.000683929	0.00351811	Promoter	(<=1kb)	4	20536594	20538317	1724	LOC_Os12g34016	LOC_Os12g34016.1	617
Chr12	20540100	20541000	901	20.6667	9.57321e-08	0.00170916	Promoter	(<=1kb)	4	20539950	20541110	1161	LOC_Os12g34018	LOC_Os12g34018.1	110
Chr12	20541300	20541600	301	13	7.29638e-06	0.000692905	Promoter	(<=1kb)	4	20539950	20541110	1161	LOC_Os12g34018	LOC_Os12g34018.1	-190
Chr12	20541900	20542500	601	13	0.000294406	0.000762195	Promoter	(<=1kb)	4	20539950	20541110	1161	LOC_Os12g34018	LOC_Os12g34018.1	-790
Chr12	20545200	20546100	901	11.6667	0.000186151	0.000554324	Promoter	(<=1kb)	4	20545013	20546074	1062	LOC_Os12g34022	LOC_Os12g34022.1	187
Chr12	20546400	20546700	301	8	0.000237876	0.01	Promoter	(<=1kb)	4	20546102	20547574	1473	LOC_Os12g34040	LOC_Os12g34040.1	874
Chr12	20547600	20548200	601	13.5	2.56631e-05	0.000346452	Promoter	(<=1kb)	4	20546102	20547574	1473	LOC_Os12g34040	LOC_Os12g34040.1	-26
Chr12	20558700	20559900	1201	14.25	0.000170743	0.0056929	Distal	Intergenic	4	20565994	20567277	1284	LOC_Os12g34050	LOC_Os12g34050.1	7377
Chr12	20575800	20576400	601	8.5	0.000433973	0.000415743	Promoter	(<=1kb)	4	20575896	20576480	585	LOC_Os12g34052	LOC_Os12g34052.1	80
Chr12	20577900	20578200	301	20	4.49333e-09	0.000970067	Promoter	(<=1kb)	4	20577832	20581812	3981	LOC_Os12g34054	LOC_Os12g34054.1	68
Chr12	20605200	20605500	301	23	1.88774e-10	0.000831486	Promoter	(<=1kb)	4	20603782	20605233	1452	LOC_Os12g33954	LOC_Os12g33954.1	0
Chr12	20618700	20619600	901	21.6667	8.39272e-05	0.000323356	Promoter	(<=1kb)	4	20617980	20624090	6111	LOC_Os12g34094	LOC_Os12g34094.1	720
Chr12	20620800	20621100	301	7	0.000573388	0.01	Intron	(LOC_Os12g34094.1/LOC_Os12g34094,intron 2 of 2）	4	20617980	20624090	6111	LOC_Os12g34094	LOC_Os12g34094.1	2820
Chr12	20623200	20624100	901	18	0.000551038	0.000923873	3'	UTR	4	20617980	20624090	6111	LOC_Os12g34094	LOC_Os12g34094.1	5220
Chr12	20625900	20626200	301	11	5.13505e-05	0.000277162	Distal	Intergenic	4	20630160	20631072	913	LOC_Os12g34096	LOC_Os12g34096.1	4872
Chr12	20628000	20628300	301	32	2.16401e-14	0.00318736	Downstream	(1-2kb)	4	20630160	20631072	913	LOC_Os12g34096	LOC_Os12g34096.1	2772
Chr12	20628600	20629500	901	18.6667	0.000471674	0.00129342	Promoter	(1-2kb)	4	20630160	20631072	913	LOC_Os12g34096	LOC_Os12g34096.1	1572
Chr12	20630400	20631000	601	11.5	0.000294883	0.000415743	Promoter	(<=1kb)	4	20630160	20631072	913	LOC_Os12g34096	LOC_Os12g34096.1	72
Chr12	20631600	20631900	301	9	0.000279174	0.000277162	Promoter	(<=1kb)	4	20630160	20631072	913	LOC_Os12g34096	LOC_Os12g34096.1	-528
Chr12	20632800	20633100	301	39	2.16401e-14	0.000970067	Promoter	(1-2kb)	4	20630160	20631072	913	LOC_Os12g34096	LOC_Os12g34096.1	-1728
Chr12	20635500	20635800	301	12	1.99838e-05	0.000415743	Promoter	(<=1kb)	4	20635380	20635838	459	LOC_Os12g34098	LOC_Os12g34098.1	120
Chr12	20637000	20637600	601	10.5	0.000288053	0.00534645	Promoter	(<=1kb)	4	20637187	20637750	564	LOC_Os12g34102	LOC_Os12g34102.1	0
Chr12	20638800	20640300	1501	266.8	2.50494e-14	0.0360033	Promoter	(1-2kb)	4	20637187	20637750	564	LOC_Os12g34102	LOC_Os12g34102.1	1613
Chr12	20642700	20643300	601	11	6.13906e-05	0.00194013	Promoter	(1-2kb)	4	20641716	20644530	2815	LOC_Os12g34100	LOC_Os12g34100.1	1230
Chr12	20644500	20645100	601	7.5	0.000805908	0.0056929	Promoter	(<=1kb)	4	20641716	20644530	2815	LOC_Os12g34100	LOC_Os12g34100.1	0
Chr12	20645700	20646000	301	30	1.14067e-13	0.000554324	Promoter	(1-2kb)	4	20641716	20644530	2815	LOC_Os12g34100	LOC_Os12g34100.1	-1170
Chr12	20655300	20655900	601	9	0.000184124	0.00506929	Distal	Intergenic	4	20659585	20660961	1377	LOC_Os12g34108	LOC_Os12g34108.1	5061
Chr12	20656500	20656800	301	20	5.78391e-09	0.000138581	Downstream	(2-3kb)	4	20659585	20660961	1377	LOC_Os12g34108	LOC_Os12g34108.1	4161
Chr12	20657100	20658000	901	18.6667	0.000457985	0.000646711	Downstream	(1-2kb)	4	20659585	20660961	1377	LOC_Os12g34108	LOC_Os12g34108.1	2961
Chr12	20658300	20658600	301	14	2.71762e-06	0.000692905	Downstream	(<1kb)	4	20659585	20660961	1377	LOC_Os12g34108	LOC_Os12g34108.1	2361
Chr12	20658900	20661000	2101	17.1429	0.000298659	0.00106905	Promoter	(<=1kb)	4	20659585	20660961	1377	LOC_Os12g34108	LOC_Os12g34108.1	0
Chr12	20665200	20665500	301	8	0.000237876	0.01	Distal	Intergenic	4	20668402	20668923	522	LOC_Os12g34104	LOC_Os12g34104.1	-2902
Chr12	20665800	20666100	301	12	2.0511e-05	0.000138581	Distal	Intergenic	4	20668402	20668923	522	LOC_Os12g34104	LOC_Os12g34104.1	-2302
Chr12	20666400	20666700	301	26	8.91212e-12	0.000277162	Promoter	(1-2kb)	4	20668402	20668923	522	LOC_Os12g34104	LOC_Os12g34104.1	-1702
Chr12	20667000	20667300	301	35	2.16401e-14	0.000138581	Promoter	(1-2kb)	4	20668402	20668923	522	LOC_Os12g34104	LOC_Os12g34104.1	-1102
Chr12	20667600	20667900	301	70	2.2309e-14	0.00692905	Promoter	(<=1kb)	4	20668402	20668923	522	LOC_Os12g34104	LOC_Os12g34104.1	-502
Chr12	20668800	20669100	301	29	2.67898e-13	0.000831486	Promoter	(<=1kb)	4	20668402	20668923	522	LOC_Os12g34104	LOC_Os12g34104.1	398
Chr12	20697000	20697300	301	26	3.27717e-12	0.00263304	Promoter	(<=1kb)	4	20697123	20697797	675	LOC_Os12g34064	LOC_Os12g34064.1	497
Chr12	20697900	20698500	601	38.5	6.18497e-05	0.00270233	Promoter	(<=1kb)	4	20696774	20698536	1763	LOC_Os12g34148	LOC_Os12g34148.1	36
Chr12	21600000	21600300	301	11	5.09575e-05	0.000415743	Promoter	(<=1kb)	4	21599581	21600355	775	LOC_Os12g35520	LOC_Os12g35520.1	55
Chr12	22180200	22180500	301	8	0.000573388	0.00124723	Promoter	(<=1kb)	4	22173282	22180501	7220	LOC_Os12g36180	LOC_Os12g36180.1	1
Chr12	24426900	24427200	301	8	0.000237876	0.01	Exon	(LOC_Os12g39590.1/LOC_Os12g39590,exon 7 of 8)	4	24425104	24431025	5922	LOC_Os12g39590	LOC_Os12g39590.1	3825
Chr12	24681600	24681900	301	25	1.40646e-11	0.00180155	Promoter	(<=1kb)	4	24681650	24682176	527	LOC_Os12g39930	LOC_Os12g39930.1	276
Chr12	25282800	25283100	301	11	3.47054e-05	0.0029102	Promoter	(1-2kb)	4	25282275	25284292	2018	LOC_Os12g40840	LOC_Os12g40840.3	1192
Chr12	26663700	26664000	301	7	0.00137394	0.000831486	Promoter	(<=1kb)	4	26663164	26664821	1658	LOC_Os12g42900	LOC_Os12g42900.1	821
Chr12	26807400	26807700	301	7	0.00137394	0.000138581	5'	UTR	4	26804828	26809174	4347	LOC_Os12g43165	LOC_Os12g43165.1	2572
Chr12	26808000	26808300	301	101	2.16401e-14	0.00443459	3'	UTR	4	26804828	26809174	4347	LOC_Os12g43165	LOC_Os12g43165.1	3172
Chr12	27184800	27185100	301	15	6.72271e-07	0.00221729	Promoter	(1-2kb)	4	27184612	27186732	2121	LOC_Os12g43760	LOC_Os12g43760.1	1632
Chr2	814800	815100	301	8	0.000237876	0.01	Distal	Intergenic	5	818981	824546	5566	LOC_Os02g02390	LOC_Os02g02390.1	-3881
Chr2	826500	826800	301	8	0.000573388	0.00138581	Promoter	(<=1kb)	5	824850	827644	2795	LOC_Os02g02400	LOC_Os02g02400.1	844
Chr2	4182900	4183200	301	12	1.93222e-05	0.000692905	Promoter	(<=1kb)	5	4181868	4182338	471	LOC_Os02g07970	LOC_Os02g07970.1	-562
Chr2	4190700	4191000	301	8	0.000237876	0.01	Promoter	(<=1kb)	5	4190117	4190500	384	LOC_Os02g08000	LOC_Os02g08000.1	-200
Chr2	6369000	6369300	301	11	5.09575e-05	0.000415743	Promoter	(<=1kb)	5	6366274	6369534	3261	LOC_Os02g12220	LOC_Os02g12220.1	234
Chr2	6537600	6537900	301	10	0.000119821	0.000970067	Distal	Intergenic	5	6541264	6543574	2311	LOC_Os02g12510	LOC_Os02g12510.1	-3364
Chr2	8233500	8233800	301	7	0.000573388	0.01	Promoter	(<=1kb)	5	8233528	8234628	1101	LOC_Os02g14820	LOC_Os02g14820.1	828
Chr2	9897000	9897300	301	7	0.00137394	0.000138581	Promoter	(1-2kb)	5	9894797	9895715	919	LOC_Os02g17260	LOC_Os02g17260.1	-1285
Chr2	10344600	10346400	1801	15.3333	2.27528e-05	0.00184775	Exon	(LOC_Os02g17860.1/LOC_Os02g17860,exon 4 of 5)	5	10341829	10347290	5462	LOC_Os02g17860	LOC_Os02g17860.1	2771
Chr2	10346700	10347300	601	12	0.000687021	0.000831486	Exon	(LOC_Os02g17860.1/LOC_Os02g17860,exon 4 of 5)	5	10341829	10347290	5462	LOC_Os02g17860	LOC_Os02g17860.1	4871
Chr2	10788600	10788900	301	36	2.16401e-14	0.00263304	Promoter	(1-2kb)	5	10787288	10789508	2221	LOC_Os02g18515	LOC_Os02g18515.1	1312
Chr2	13471500	13472400	901	12.6667	1.50417e-05	0.00258684	Promoter	(<=1kb)	5	13471767	13472502	736	LOC_Os02g22600	LOC_Os02g22600.1	0
Chr2	13585800	13586100	301	7	0.00137394	0.000277162	Intron	(LOC_Os02g22800.1/LOC_Os02g22800,intron 1 of 6)	5	13582303	13588855	6553	LOC_Os02g22800	LOC_Os02g22800.1	2755
Chr2	13966200	13966500	301	9	0.000265409	0.00138581	Promoter	(<=1kb)	5	13965938	13966546	609	LOC_Os02g24100	LOC_Os02g24100.1	262
Chr2	14272500	14272800	301	43	2.16401e-14	0.00180155	Promoter	(1-2kb)	5	14272033	14274081	2049	LOC_Os02g24614	LOC_Os02g24614.1	1281
Chr2	17393400	17393700	301	7	0.00137394	0.000138581	Exon	(LOC_Os02g29280.1/LOC_Os02g29280,exon 5 of 5)	5	17390394	17391520	1127	LOC_Os02g29270	LOC_Os02g29270.1	3006
Chr2	18726600	18726900	301	14	2.28482e-06	0.00152439	Promoter	(<=1kb)	5	18727073	18727855	783	LOC_Os02g31240	LOC_Os02g31240.1	-173
Chr2	19607400	19607700	301	10	0.000125352	0.000277162	Distal	Intergenic	5	19614036	19615074	1039	LOC_Os02g32990	LOC_Os02g32990.1	-6336
Chr2	20216700	20217000	301	8	0.000588773	0.000415743	Promoter	(<=1kb)	5	20215862	20217752	1891	LOC_Os02g33920	LOC_Os02g33920.1	752
Chr2	22898400	22898700	301	12	2.0511e-05	0.000138581	Downstream	(2-3kb)	5	22892512	22897444	4933	LOC_Os02g37880	LOC_Os02g37880.1	5888
Chr2	24412800	24413100	301	17	1.10412e-07	0.000970067	Promoter	(<=1kb)	5	24409309	24414084	4776	LOC_Os02g40330	LOC_Os02g40330.1	984
Chr2	35610000	35610300	301	7	0.00133301	0.00207871	Promoter	(1-2kb)	5	35608838	35610723	1886	LOC_Os02g58180	LOC_Os02g58180.1	1162
Chr3	1133700	1134000	301	13	5.79566e-06	0.00194013	Promoter	(1-2kb)	6	1131615	1135170	3556	LOC_Os03g02874	LOC_Os03g02874.3	1170
Chr3	2562900	2563200	301	19	8.48928e-09	0.00235588	Promoter	(1-2kb)	6	2562732	2564648	1917	LOC_Os03g05290	LOC_Os03g05290.1	1448
Chr3	4600200	4600500	301	8	0.000588773	0.000415743	Promoter	(<=1kb)	6	4598924	4600430	1507	LOC_Os03g08880	LOC_Os03g08880.1	0
Chr3	5081400	5081700	301	7	0.00137394	0.000692905	Promoter	(<=1kb)	6	5078136	5081710	3575	LOC_Os03g10060	LOC_Os03g10060.1	10
Chr3	5171700	5172000	301	9	0.000277923	0.000831486	Distal	Intergenic	6	5175138	5178305	3168	LOC_Os03g10200	LOC_Os03g10200.2	-3138
Chr3	7103400	7103700	301	21	1.05788e-09	0.00207871	Promoter	(1-2kb)	6	7101981	7104766	2786	LOC_Os03g13170	LOC_Os03g13170.1	1066
Chr3	9452700	9453000	301	11	5.06866e-05	0.000554324	Promoter	(<=1kb)	6	9449305	9453103	3799	LOC_Os03g17010	LOC_Os03g17010.1	103
Chr3	10038900	10039200	301	20	2.99432e-09	0.00221729	3'	UTR	6	10038840	10044429	5590	LOC_Os03g18030	LOC_Os03g18030.1	5229
Chr3	11031000	11032500	1501	10	0.000203811	0.00141353	Promoter	(<=1kb)	6	11030836	11032883	2048	LOC_Os03g19600	LOC_Os03g19600.1	164
Chr3	11539800	11540100	301	13	6.75784e-06	0.00110865	Promoter	(1-2kb)	6	11541459	11541883	425	LOC_Os03g20390	LOC_Os03g20390.1	-1359
Chr3	14450100	14450400	301	10	0.000125352	0.000277162	Promoter	(<=1kb)	6	14450256	14450627	372	LOC_Os03g25314	LOC_Os03g25314.1	0
Chr3	14547300	14547600	301	8	0.000588773	0.000277162	Promoter	(1-2kb)	6	14545715	14547929	2215	LOC_Os03g25450	LOC_Os03g25450.1	1585
Chr3	14854200	14854500	301	13	7.81442e-06	0.000277162	Promoter	(<=1kb)	6	14850286	14854494	4209	LOC_Os03g25940	LOC_Os03g25940.1	0
Chr3	18077100	18077400	301	7	0.00137394	0.000554324	Promoter	(1-2kb)	6	18070674	18075722	5049	LOC_Os03g31650	LOC_Os03g31650.1	-1378
Chr3	20892300	20892600	301	11	5.19637e-05	0.000138581	Intron	(LOC_Os03g37670.1/LOC_Os03g37670,intron 2 of 3)	6	20891504	20895054	3551	LOC_Os03g37670	LOC_Os03g37670.1	2454
Chr3	24848400	24848700	301	10	0.000124989	0.000554324	Promoter	(<=1kb)	6	24846360	24848075	1716	LOC_Os03g44220	LOC_Os03g44220.1	-325
Chr3	27395400	27395700	301	10	0.000124989	0.000554324	Intron	(LOC_Os03g48150.1/LOC_Os03g48150,inrtron 2 of 2)	6	27395040	27397742	2703	LOC_Os03g48150	LOC_Os03g48150.1	2042
Chr3	27611100	27611700	601	10.5	7.66827e-05	0.00166297	Promoter	(<=1kb)	6	27612176	27613959	1784	LOC_Os03g48471	LOC_Os03g48471.1	-476
Chr3	30713100	30713400	301	10	0.000124989	0.000554324	Promoter	(<=1kb)	6	30713613	30717835	4223	LOC_Os03g53560	LOC_Os03g53560.1	-213
Chr3	30747600	30747900	301	12	1.99838e-05	0.000415743	Promoter	(<=1kb)	6	30747354	30755128	7775	LOC_Os03g53630	LOC_Os03g53630.1	246
Chr3	31847100	31847400	301	8	0.000588773	0.000831486	Promoter	(<=1kb)	6	31845364	31847238	1875	LOC_Os03g55930	LOC_Os03g55930.1	0
Chr3	33247800	33248100	301	8	0.000573388	0.00263304	Promoter	(<=1kb)	6	33246011	33247318	1308	LOC_Os03g58350	LOC_Os03g58350.1	-482
Chr3	33544200	33544500	301	9	0.000279174	0.000415743	Promoter	(<=1kb)	6	33530429	33544574	14146	LOC_Os03g58910	LOC_Os03g58910.2	74
Chr3	36179700	36180000	301	8	0.000588773	0.000692905	Promoter	(<=1kb)	6	36177367	36180173	2807	LOC_Os03g64014	LOC_Os03g64014.1	173
Chr4	99900	100200	301	8	0.00042348	0.00485033	Promoter	(1-2kb)	7	99618	101643	2026	LOC_Os04g01140	LOC_Os04g01140.1	1443
Chr4	5280600	5281200	601	8	0.000731507	0.00506929	3'	UTR	7	5277361	5281118	3758	LOC_Os04g09830	LOC_Os04g09830.1	3239
Chr4	6540300	6540600	301	12	1.65714e-05	0.00166297	Distal	Intergenic	7	6547259	6550544	3286	LOC_Os04g11930	LOC_Os04g11930.1	-6659
Chr4	9093900	9096300	2401	205.5	3.43923e-05	0.00703298	Promoter	(<=1kb)	7	9094075	9098277	4203	LOC_Os04g16722	LOC_Os04g16722.1	0
Chr4	9096600	9097800	1201	122.75	2.18073e-14	0.00997783	Promoter	(<=1kb)	7	9096123	9096524	402	LOC_Os04g16896	LOC_Os04g16896.1	477
Chr4	9135900	9136200	301	32	2.16401e-14	0.000970067	Promoter	(<=1kb)	7	9136121	9137288	1168	LOC_Os04g16770	LOC_Os04g16770.1	0
Chr4	9144000	9144600	601	24.5	3.47773e-07	0.00194013	Promoter	(<=1kb)	7	9144093	9144349	257	LOC_Os04g16792	LOC_Os04g16792.1	0
Chr4	9187800	9188700	901	19	3.71916e-06	0.00685144	Promoter	(1-2kb)	7	9186718	9190190	3473	LOC_Os04g16820	LOC_Os04g16820.1	1082
Chr4	9193500	9193800	301	14	2.41853e-06	0.00124723	Exon	(LOC_Os04g16830.1/LOC_Os04g16830,exon 5 of 8）	7	9190922	9195969	5048	LOC_Os04g16830	LOC_Os04g16830.1	2578
Chr4	9194100	9194700	601	23	4.59739e-10	0.0029102	Exon	(LOC_Os04g16830.1/LOC_Os04g16830,exon 6 of 8）	7	9190922	9195969	5048	LOC_Os04g16830	LOC_Os04g16830.1	3178
Chr4	9387900	9388200	301	7	0.00137394	0.000277162	Intron	(LOC_Os04g17130.1/LOC_Os04g17130,intron 5 of 15)	7	9382201	9392701	10501	LOC_Os04g17130	LOC_Os04g17130.1	4501
Chr4	9801600	9801900	301	21	1.86589e-09	0.000415743	3'	UTR	7	9795454	9801928	6475	LOC_Os04g17850	LOC_Os04g17850.1	6146
Chr4	10961700	10962000	301	9	0.000275138	0.000970067	Distal	Intergenic	7	10965759	10966553	795	LOC_Os04g19650	LOC_Os04g19650.1	-3759
Chr4	11247300	11247600	301	10	0.000125352	0.000277162	Promoter	(<=1kb)	7	11247240	11254759	7520	LOC_Os04g20180	LOC_Os04g20180.1	60
Chr4	12593100	12593400	301	8	0.000588773	0.000415743	Promoter	(<=1kb)	7	12593735	12594095	361	LOC_Os04g22235	LOC_Os04g22235.1	695
Chr4	16322700	16323000	301	7	0.00137394	0.000970067	Promoter	(<=1kb)	7	16322915	16324107	1193	LOC_Os04g27600	LOC_Os04g27600.1	0
Chr4	20046000	20046300	301	14	1.82731e-06	0.00249446	Promoter	(<=1kb)	7	20045882	20046918	1037	LOC_Os04g33110	LOC_Os04g33110.1	618
Chr4	20962500	20962800	301	14	2.87169e-06	0.000415743	Promoter	(1-2kb)	7	20960207	20964668	4462	LOC_Os04g34650	LOC_Os04g34650.1	1868
Chr4	22836000	22836300	301	10	0.000124989	0.000554324	Promoter	(1-2kb)	7	22835896	22837594	1699	LOC_Os04g38410	LOC_Os04g38410.1	1294
Chr4	23242800	23243100	301	8	0.000237876	0.01	Promoter	(<=1kb)	7	23242283	23243198	916	LOC_Os04g39110	LOC_Os04g39110.2	98
Chr4	23657100	23658000	901	25.6667	0.000288397	0.00110865	Downstream	(2-3kb)	7	23660833	23663041	2209	LOC_Os04g39700	LOC_Os04g39700.1	5041
Chr4	25929600	25929900	301	9	0.000279174	0.000277162	Promoter	(<=1kb)	7	25926988	25929732	2745	LOC_Os04g43800	LOC_Os04g43800.1	0
Chr4	27176100	27176400	301	9	0.000279174	0.000277162	Distal	Intergenic	7	27172115	27173657	1543	LOC_Os04g45890	LOC_Os04g45890.1	-2443
Chr4	27816000	27816300	301	11	4.97576e-05	0.000692905	Promoter	(<=1kb)	7	27799654	27815440	15787	LOC_Os04g46894	LOC_Os04g46894.1	-560
Chr4	31430100	31430400	301	10	0.000125352	0.000277162	Downstream	(2-3kb)	7	31432434	31432952	519	LOC_Os04g52790	LOC_Os04g52790.1	2552
Chr4	32739600	32739900	301	10	0.000125352	0.000277162	Promoter	(<=1kb)	7	32736558	32739865	3308	LOC_Os04g55050	LOC_Os04g55050.1	0
Chr4	32883600	32883900	301	10	0.000105269	0.00194013	Distal	Intergenic	7	32894304	32895416	1113	LOC_Os04g55310	LOC_Os04g55310.1	-10404
Chr4	32884500	32884800	301	30	1.19061e-13	0.000415743	Distal	Intergenic	7	32894304	32895416	1113	LOC_Os04g55310	LOC_Os04g55310.1	-9504
Chr4	32885400	32885700	301	41	2.16401e-14	0.00166297	Distal	Intergenic	7	32894304	32895416	1113	LOC_Os04g55310	LOC_Os04g55310.1	-8604
Chr4	32886300	32886600	301	16	3.44965e-07	0.000554324	Distal	Intergenic	7	32894304	32895416	1113	LOC_Os04g55310	LOC_Os04g55310.1	-7704
Chr4	32886900	32887800	901	13.3333	0.000464195	0.000831486	Distal	Intergenic	7	32894304	32895416	1113	LOC_Os04g55310	LOC_Os04g55310.1	-6504
Chr4	32889600	32890200	601	13.5	0.000286696	0.0056929	Distal	Intergenic	7	32894304	32895416	1113	LOC_Os04g55310	LOC_Os04g55310.1	-4104
Chr4	32890500	32890800	301	26	9.41912e-12	0.000138581	Distal	Intergenic	7	32894304	32895416	1113	LOC_Os04g55310	LOC_Os04g55310.1	-3504
Chr4	32892300	32892600	301	13	4.05097e-06	0.0036031	Promoter	(1-2kb)	7	32894304	32895416	1113	LOC_Os04g55310	LOC_Os04g55310.1	-1704
Chr4	32927100	32928000	901	39.3333	4.72541e-09	0.00572801	Distal	Intergenic	7	32924266	32926496	2231	LOC_Os04g55350	LOC_Os04g55350.1	2834
Chr4	32928900	32929200	301	25	2.34756e-11	0.000554324	Distal	Intergenic	7	32924266	32926496	2231	LOC_Os04g55350	LOC_Os04g55350.1	4634
Chr4	33064200	33065100	901	10.3333	0.000476998	0.00050813	Promoter	(1-2kb)	7	33063500	33066192	2693	LOC_Os04g55555	LOC_Os04g55555.1	1092
Chr4	35355300	35355600	301	8	0.000237876	0.01	Promoter	(<=1kb)	7	35347115	35355627	8513	LOC_Os04g59460	LOC_Os04g59460.1	27
Chr5	69000	69600	601	8.5	0.0003643	0.00353381	Promoter	(<=1kb)	8	64497	69204	4708	LOC_Os05g01040	LOC_Os05g01040.3	0
Chr5	2937000	2937300	301	13	6.75784e-06	0.00110865	Exon	(LOC_Os05g05860.1/LOC_Os05g05860,exon 12 of 14)	8	2932680	2933259	580	LOC_Os05g05850	LOC_Os05g05850.1	4320
Chr5	2955600	2955900	301	9	0.000275138	0.000970067	3'	UTR	8	2952654	2956084	3431	LOC_Os05g05880	LOC_Os05g05880.1	2946
Chr5	3603000	3603300	301	7	0.00137394	0.000138581	Promoter	(<=1kb)	8	3602230	3603688	1459	LOC_Os05g06880	LOC_Os05g06880.1	770
Chr5	4043700	4044000	301	14	2.64166e-06	0.000831486	Promoter	(<=1kb)	8	4043730	4048020	4291	LOC_Os05g07560	LOC_Os05g07560.1	0
Chr5	7746900	7747800	901	15.6667	7.92972e-05	0.00263304	Promoter	(<=1kb)	8	7746396	7748295	1900	LOC_Os05g13940	LOC_Os05g13940.1	495
Chr5	8627100	8627400	301	12	2.0511e-05	0.000138581	Promoter	(<=1kb)	8	8626960	8628722	1763	LOC_Os05g15200	LOC_Os05g15200.1	140
Chr5	9005700	9006000	301	17	1.10412e-07	0.000970067	Promoter	(<=1kb)	8	9005393	9008978	3586	LOC_Os05g15950	LOC_Os05g15950.1	307
Chr5	12064800	12065100	301	26	8.43581e-12	0.000415743	Promoter	(1-2kb)	8	12063697	12065217	1521	LOC_Os05g20560	LOC_Os05g20560.1	1103
Chr5	12137400	12137700	301	17	1.31446e-07	0.000277162	Promoter	(<=1kb)	8	12136555	12137897	1343	LOC_Os05g20700	LOC_Os05g20700.1	197
Chr5	15183600	15183900	301	9	0.000256607	0.00166297	Intron	(LOC_Os05g26110.1/LOC_Os05g26110,intron 2 of 11)	8	15181505	15190649	9145	LOC_Os05g26110	LOC_Os05g26110.1	2095
Chr5	16566900	16567200	301	14	3.01639e-06	0.000138581	Promoter	(<=1kb)	8	16566541	16577995	11455	LOC_Os05g28300	LOC_Os05g28300.1	359
Chr5	18694500	18694800	301	8	0.000573388	0.00166297	Promoter	(<=1kb)	8	18693817	18695153	1337	LOC_Os05g32070	LOC_Os05g32070.1	353
Chr5	18997800	18998100	301	8	0.000588773	0.000415743	Promoter	(<=1kb)	8	18993592	18997760	4169	LOC_Os05g32500	LOC_Os05g32500.2	-40
Chr5	19129200	19129500	301	12	1.8644e-05	0.000970067	Promoter	(<=1kb)	8	19130324	19135942	5619	LOC_Os05g32680	LOC_Os05g32680.1	-824
Chr5	21423600	21423900	301	12	1.96609e-05	0.000554324	Downstream	(1-2kb)	8	21425050	21426009	960	LOC_Os05g36140	LOC_Os05g36140.1	2109
Chr5	21453900	21454500	601	10	0.000106014	0.00187084	Promoter	(1-2kb)	8	21451508	21455835	4328	LOC_Os05g36184	LOC_Os05g36184.1	1335
Chr5	22750800	22751100	301	8	0.000588773	0.000415743	Promoter	(<=1kb)	8	22751543	22752676	1134	LOC_Os05g38780	LOC_Os05g38780.1	-443
Chr5	23280600	23280900	301	19	4.84748e-09	0.00415743	Promoter	(<=1kb)	8	23273358	23280964	7607	LOC_Os05g39650	LOC_Os05g39650.1	64
Chr5	23571900	23572200	301	28	2.80913e-13	0.00304878	Promoter	(<=1kb)	8	23571172	23572181	1010	LOC_Os05g40120	LOC_Os05g40120.1	0
Chr5	23712600	23713200	601	8.5	0.000433973	0.000485033	Distal	Intergenic	8	23709510	23710392	883	LOC_Os05g40360	LOC_Os05g40360.1	-2208
Chr5	24134700	24135000	301	9	0.000261342	0.00152439	Promoter	(<=1kb)	8	24132441	24134899	2459	LOC_Os05g41210	LOC_Os05g41210.1	0
Chr5	25236000	25236300	301	9	0.000277923	0.000831486	Promoter	(<=1kb)	8	25235840	25237695	1856	LOC_Os05g43400	LOC_Os05g43400.1	160
Chr5	27792600	27792900	301	12	1.93222e-05	0.000692905	Promoter	(<=1kb)	8	27793442	27798381	4940	LOC_Os05g48500	LOC_Os05g48500.3	-542
Chr5	27974400	27974700	301	9	0.000279174	0.000138581	Promoter	(<=1kb)	8	27972291	27974607	2317	LOC_Os05g48810	LOC_Os05g48810.1	0
Chr5	28621200	28621500	301	14	2.28482e-06	0.00152439	Promoter	(<=1kb)	8	28617595	28621577	3983	LOC_Os05g49880	LOC_Os05g49880.2	77
Chr5	29010600	29010900	301	7	0.00137394	0.000415743	Exon	(LOC_Os05g50610.1/LOC_Os05g50610,exon 4 of 7)	8	29009136	29013100	3965	LOC_Os05g50610	LOC_Os05g50610.1	2200
Chr6	281400	281700	301	7	0.00137394	0.000692905	Promoter	(<=1kb)	9	276707	282180	5474	LOC_Os06g01460	LOC_Os06g01460.1	480
Chr6	308100	308700	601	18.5	3.30427e-06	0.00374169	Promoter	(<=1kb)	9	305994	308754	2761	LOC_Os06g01500	LOC_Os06g01500.1	54
Chr6	3086400	3086700	301	11	5.06866e-05	0.000554324	Promoter	(<=1kb)	9	3079059	3086808	7750	LOC_Os06g06560	LOC_Os06g06560.1	108
Chr6	5023500	5023800	301	7	0.00137394	0.000138581	Promoter	(<=1kb)	9	5023093	5024199	1107	LOC_Os06g09870	LOC_Os06g09870.1	407
Chr6	5894100	5894400	301	7	0.00137394	0.000692905	Promoter	(<=1kb)	9	5892688	5894037	1350	LOC_Os06g11230	LOC_Os06g11230.1	-63
Chr6	6818700	6819600	901	9.33333	0.000382887	0.00745196	Promoter	(<=1kb)	9	6816402	6819861	3460	LOC_Os06g12580	LOC_Os06g12580.1	261
Chr6	11347500	11347800	301	9	0.000279174	0.000277162	Promoter	(<=1kb)	9	11336842	11346774	9933	LOC_Os06g19854	LOC_Os06g19854.1	-726
Chr6	12262500	12262800	301	7	0.00137394	0.000554324	Promoter	(1-2kb)	9	12261390	12262978	1589	LOC_Os06g21220	LOC_Os06g21220.1	1110
Chr6	12273600	12274200	601	9.5	0.000319865	0.000485033	Promoter	(<=1kb)	9	12273478	12274110	633	LOC_Os06g21230	LOC_Os06g21230.1	122
Chr6	12280800	12281100	301	10	0.000103001	0.00207871	Promoter	(<=1kb)	9	12279967	12281409	1443	LOC_Os06g21240	LOC_Os06g21240.1	833
Chr6	14221200	14222100	901	29.6667	1.66851e-13	0.000970067	Promoter	(1-2kb)	9	14223404	14225507	2104	LOC_Os06g24320	LOC_Os06g24320.1	-1304
Chr6	14222400	14223000	601	16	0.000118938	0.00541574	Promoter	(<=1kb)	9	14223404	14225507	2104	LOC_Os06g24320	LOC_Os06g24320.1	-404
Chr6	14223600	14223900	301	11	4.69785e-05	0.00110865	Promoter	(<=1kb)	9	14223404	14225507	2104	LOC_Os06g24320	LOC_Os06g24320.1	196
Chr6	14706300	14706900	601	10	0.000125891	0.000207871	Promoter	(1-2kb)	9	14704830	14706816	1987	LOC_Os06g25130	LOC_Os06g25130.1	1470
Chr6	15001500	15001800	301	13	1.02478e-06	0.01	Exon	(LOC_Os06g25670.1/LOC_Os06g25670,exon 4 of 12)	9	14995185	15004048	8864	LOC_Os06g25670	LOC_Os06g25670.1	2248
Chr6	15404400	15404700	301	8	0.000588773	0.000277162	Distal	Intergenic	9	15399160	15399648	489	LOC_Os06g26310	LOC_Os06g26310.1	5240
Chr6	16214700	16215000	301	9	8.9075e-05	0.01	Distal	Intergenic	9	16217263	16219073	1811	LOC_Os06g28520	LOC_Os06g28520.1	-2263
Chr6	16741500	16741800	301	13	4.71351e-06	0.0029102	Intron	(LOC_Os06g29310.1/LOC_Os06g29310,intron 5 of 13)	9	16732924	16745662	12739	LOC_Os06g29310	LOC_Os06g29310.1	3862
Chr6	19971000	19971600	601	11	2.53051e-05	0.00520787	Promoter	(1-2kb)	9	19973233	19973511	279	LOC_Os06g34330	LOC_Os06g34330.1	1911
Chr6	21980100	21980400	301	7	0.00137394	0.000831486	Promoter	(1-2kb)	9	21981414	21981938	525	LOC_Os06g37210	LOC_Os06g37210.1	-1014
Chr6	22632300	22632600	301	7	0.00137394	0.000554324	Promoter	(<=1kb)	9	22632134	22632901	768	LOC_Os06g38250	LOC_Os06g38250.1	301
Chr6	23574900	23575200	301	14	2.94531e-06	0.000277162	Promoter	(<=1kb)	9	23574363	23575246	884	LOC_Os06g39712	LOC_Os06g39712.1	537
Chr6	24965400	24965700	301	12	2.02906e-05	0.000277162	Promoter	(1-2kb)	9	24963374	24964242	869	LOC_Os06g41680	LOC_Os06g41680.1	-1158
Chr6	26220000	26220300	301	34	2.16401e-14	0.000970067	Distal	Intergenic	9	26215500	26218666	3167	LOC_Os06g43590	LOC_Os06g43590.4	4500
Chr6	27879900	27880200	301	13	7.14481e-06	0.000831486	Promoter	(<=1kb)	9	27877522	27880145	2624	LOC_Os06g46000	LOC_Os06g46000.1	0
Chr6	28180500	28181400	901	20.6667	0.00045798	0.000646711	Promoter	(<=1kb)	9	28180529	28181494	966	LOC_Os06g46434	LOC_Os06g46434.1	0
Chr6	30676800	30677100	301	11	3.83232e-05	0.00235588	Promoter	(<=1kb)	9	30670849	30677150	6302	LOC_Os06g50679	LOC_Os06g50679.1	50
Chr6	30877800	30878100	301	17	4.21759e-08	0.00443459	Promoter	(<=1kb)	9	30870317	30877993	7677	LOC_Os06g51029	LOC_Os06g51029.1	0
Chr7	12600	12900	301	8	0.000588773	0.000692905	Promoter	(<=1kb)	10	11572	12986	1415	LOC_Os07g01020	LOC_Os07g01020.1	86
Chr7	282600	282900	301	9	0.000279174	0.000138581	Distal	Intergenic	10	291032	292026	995	LOC_Os07g01440	LOC_Os07g01440.1	-8132
Chr7	866100	866400	301	11	5.19637e-05	0.000138581	Exon	(LOC_Os07g02490.1/LOC_Os07g02490,exon 5 of 5)	10	865043	871631	6589	LOC_Os07g02490	LOC_Os07g02490.1	5231
Chr7	2138100	2138400	301	42	2.16401e-14	0.00415743	Promoter	(<=1kb)	10	2137119	2138229	1111	LOC_Os07g04840	LOC_Os07g04840.1	0
Chr7	2766000	2766900	901	16.3333	7.64324e-06	0.000600517	Promoter	(<=1kb)	10	2765292	2770654	5363	LOC_Os07g05750	LOC_Os07g05750.1	708
Chr7	2775600	2775900	301	22	6.69379e-10	0.000277162	Exon	(LOC_Os07g05770.1/LOC_Os07g05770,exon 8 of 13)	10	2772085	2773059	975	LOC_Os07g05760	LOC_Os07g05760.1	3515
Chr7	5506200	5506500	301	21	5.63275e-10	0.00388027	Promoter	(<=1kb)	10	5500195	5506490	6296	LOC_Os07g10250	LOC_Os07g10250.1	0
Chr7	5786400	5786700	301	10	3.06264e-05	0.01	Promoter	(<=1kb)	10	5786332	5786628	297	LOC_Os07g10650	LOC_Os07g10650.1	68
Chr7	9125100	9125400	301	9	0.000275138	0.000970067	Promoter	(<=1kb)	10	9124904	9125431	528	LOC_Os07g15700	LOC_Os07g15700.1	196
Chr7	12990300	12990600	301	41	2.16401e-14	0.00609756	3'	UTR	10	12989631	12993183	3553	LOC_Os07g23030	LOC_Os07g23030.2	2583
Chr7	13122600	13122900	301	11	4.31318e-05	0.00166297	Promoter	(<=1kb)	10	13122453	13123103	651	LOC_Os07g23280	LOC_Os07g23280.1	147
Chr7	14552400	14552700	301	7	0.00137394	0.000277162	Distal	Intergenic	10	14534478	14541920	7443	LOC_Os07g25440	LOC_Os07g25440.2	-10480
Chr7	16601700	16602000	301	10	0.000125352	0.000415743	Promoter	(<=1kb)	10	16599911	16602036	2126	LOC_Os07g28400	LOC_Os07g28400.1	36
Chr7	19515000	19515900	901	10	0.000227937	0.000877679	Promoter	(<=1kb)	10	19514890	19516313	1424	LOC_Os07g32680	LOC_Os07g32680.1	110
Chr7	20785500	20785800	301	8	0.000588773	0.000277162	Promoter	(<=1kb)	10	20785505	20786384	880	LOC_Os07g34680	LOC_Os07g34680.1	0
Chr7	22316400	22316700	301	10	0.000121689	0.000831486	Promoter	(1-2kb)	10	22316268	22317936	1669	LOC_Os07g37240	LOC_Os07g37240.1	1236
Chr7	22404300	22404600	301	7	0.00137394	0.000277162	Promoter	(<=1kb)	10	22404280	22405209	930	LOC_Os07g37385	LOC_Os07g37385.1	609
Chr7	27890700	27891000	301	9	0.000265409	0.00138581	Promoter	(<=1kb)	10	27889413	27891316	1904	LOC_Os07g46670	LOC_Os07g46670.2	316
Chr7	28130100	28130400	301	8	0.000586016	0.000970067	Promoter	(<=1kb)	10	28129724	28130364	641	LOC_Os07g47060	LOC_Os07g47060.1	376
Chr7	29269200	29269500	301	16	3.24352e-07	0.000831486	Promoter	(<=1kb)	10	29268217	29269848	1632	LOC_Os07g48910	LOC_Os07g48910.1	348
Chr8	3326700	3327000	301	12	1.44841e-05	0.00235588	Promoter	(<=1kb)	11	3326351	3327611	1261	LOC_Os08g06090	LOC_Os08g06090.1	611
Chr8	8448900	8449200	301	7	0.00137394	0.000138581	Promoter	(<=1kb)	11	8448634	8449669	1036	LOC_Os08g14130	LOC_Os08g14130.1	266
Chr8	9245400	9247200	1801	79.5	1.01863e-06	0.00778363	Downstream	(2-3kb)	11	9249755	9250156	402	LOC_Os08g15236	LOC_Os08g15236.1	2956
Chr8	9664200	9664500	301	10	0.000125352	0.000277162	Downstream	(1-2kb)	11	9665857	9671380	5524	LOC_Os08g15880	LOC_Os08g15880.1	6880
Chr8	11718000	11718300	301	25	7.52951e-12	0.00332594	Promoter	(<=1kb)	11	11716743	11718622	1880	LOC_Os08g19600	LOC_Os08g19600.1	322
Chr8	11747400	11747700	301	11	4.79536e-05	0.000970067	Promoter	(<=1kb)	11	11747528	11747770	243	LOC_Os08g19630	LOC_Os08g19630.1	0
Chr8	16808400	16808700	301	7	0.00137394	0.000415743	Promoter	(<=1kb)	11	16804846	16808858	4013	LOC_Os08g27570	LOC_Os08g27570.1	158
Chr8	17479500	17479800	301	9	0.000279174	0.000277162	Promoter	(<=1kb)	11	17470308	17478892	8585	LOC_Os08g28600	LOC_Os08g28600.1	-608
Chr8	22401600	22401900	301	29	9.91794e-14	0.00318736	Promoter	(<=1kb)	11	22401259	22404102	2844	LOC_Os08g35560	LOC_Os08g35560.1	341
Chr8	22402200	22402500	301	22	2.21198e-10	0.00332594	Promoter	(<=1kb)	11	22401259	22404102	2844	LOC_Os08g35560	LOC_Os08g35560.1	941
Chr8	22908000	22908300	301	7	0.000573388	0.01	3'	UTR	11	22904756	22908292	3537	LOC_Os08g36340	LOC_Os08g36340.1	3244
Chr8	25461900	25462200	301	11	4.40753e-05	0.00152439	Promoter	(<=1kb)	11	25461613	25468135	6523	LOC_Os08g40250	LOC_Os08g40250.1	287
Chr8	28083900	28084200	301	10	0.000125352	0.000415743	Promoter	(<=1kb)	11	28083293	28084298	1006	LOC_Os08g44680	LOC_Os08g44680.1	98
Chr9	2700	5400	2701	493.889	3.16004e-06	0.0167837	Promoter	(<=1kb)	12	2874	5458	2585	LOC_Os09g00999	LOC_Os09g00999.1	0
Chr9	6300	9300	3001	804.8	2.16401e-14	0.0306264	Promoter	(<=1kb)	12	6384	9310	2927	LOC_Os09g01000	LOC_Os09g01000.1	0
Chr9	657600	657900	301	14	1.71183e-06	0.00277162	Promoter	(<=1kb)	12	656425	658374	1950	LOC_Os09g01960	LOC_Os09g01960.1	474
Chr9	1450200	1450500	301	7	0.000573388	0.01	Promoter	(<=1kb)	12	1450327	1450779	453	LOC_Os09g03070	LOC_Os09g03070.1	0
Chr9	2621700	2622000	301	8	0.00057925	0.00110865	Distal	Intergenic	12	2626100	2626651	552	LOC_Os09g04900	LOC_Os09g04900.1	4651
Chr9	4678800	4679700	901	11.6667	0.000158589	0.00699002	Promoter	(1-2kb)	12	4681329	4684252	2924	LOC_Os09g08860	LOC_Os09g08860.1	-1629
Chr9	4692300	4692600	301	22	5.77025e-10	0.000692905	Promoter	(<=1kb)	12	4692153	4693007	855	LOC_Os09g08880	LOC_Os09g08880.1	407
Chr9	4693200	4693500	301	51	2.16401e-14	0.00457317	Promoter	(<=1kb)	12	4692153	4693007	855	LOC_Os09g08880	LOC_Os09g08880.1	-193
Chr9	4693800	4695000	1201	27.5	3.37505e-08	0.000831486	Promoter	(<=1kb)	12	4692153	4693007	855	LOC_Os09g08880	LOC_Os09g08880.1	-793
Chr9	4696800	4697400	601	14.5	0.000294387	0.00110865	Distal	Intergenic	12	4692153	4693007	855	LOC_Os09g08880	LOC_Os09g08880.1	-3793
Chr9	4705500	4705800	301	11	5.13505e-05	0.000277162	Promoter	(1-2kb)	12	4704612	4707752	3141	LOC_Os09g08890	LOC_Os09g08890.1	1952
Chr9	4706100	4707000	901	13.6667	9.9823e-05	0.000554324	Promoter	(<=1kb)	12	4704612	4707752	3141	LOC_Os09g08890	LOC_Os09g08890.1	752
Chr9	4707300	4708200	901	9.66667	0.000225363	0.00351811	Promoter	(<=1kb)	12	4704612	4707752	3141	LOC_Os09g08890	LOC_Os09g08890.1	0
Chr9	4708500	4708800	301	13	7.47166e-06	0.000554324	Promoter	(<=1kb)	12	4704612	4707752	3141	LOC_Os09g08890	LOC_Os09g08890.1	-748
Chr9	4709100	4710000	901	8.66667	0.000294396	0.00685144	Promoter	(1-2kb)	12	4704612	4707752	3141	LOC_Os09g08890	LOC_Os09g08890.1	-1348
Chr9	4723200	4723800	601	14	0.000294388	0.000900776	Promoter	(1-2kb)	12	4725507	4730885	5379	LOC_Os09g08910	LOC_Os09g08910.1	-1707
Chr9	4724700	4725000	301	18	4.64442e-08	0.000277162	Promoter	(<=1kb)	12	4725507	4730885	5379	LOC_Os09g08910	LOC_Os09g08910.1	-507
Chr9	4725300	4725600	301	15	9.9256e-07	0.000554324	Promoter	(<=1kb)	12	4725507	4730885	5379	LOC_Os09g08910	LOC_Os09g08910.1	0
Chr9	4725900	4726800	901	30.6667	2.4857e-09	0.00212491	Promoter	(<=1kb)	12	4725507	4730885	5379	LOC_Os09g08910	LOC_Os09g08910.1	393
Chr9	4727400	4728300	901	34.6667	9.3058e-05	0.00267923	Promoter	(1-2kb)	12	4725507	4730885	5379	LOC_Os09g08910	LOC_Os09g08910.1	1893
Chr9	4728600	4729500	901	44.3333	1.04576e-07	0.0049963	Exon	(LOC_Os09g08910.1/LOC_Os09g08910,exon 1 of 1）	12	4725507	4730885	5379	LOC_Os09g08910	LOC_Os09g08910.1	3093
Chr9	4730100	4731000	901	8.66667	0.000650204	0.00680525	3'	UTR	12	4725507	4730885	5379	LOC_Os09g08910	LOC_Os09g08910.1	4593
Chr9	4731300	4731600	301	45	2.16401e-14	0.00221729	Distal	Intergenic	12	4725507	4730885	5379	LOC_Os09g08910	LOC_Os09g08910.1	5793
Chr9	4732200	4732500	301	48	2.16401e-14	0.00221729	Distal	Intergenic	12	4737231	4737840	610	LOC_Os09g08920	LOC_Os09g08920.1	5340
Chr9	5364600	5364900	301	23	1.79707e-10	0.000970067	Promoter	(<=1kb)	12	5358853	5365177	6325	LOC_Os09g09870	LOC_Os09g09870.1	277
Chr9	10629300	10629600	301	7	0.000573388	0.01	Promoter	(<=1kb)	12	10629352	10630228	877	LOC_Os09g17370	LOC_Os09g17370.1	0
Chr9	10827000	10827300	301	7	0.00137394	0.00110865	Promoter	(<=1kb)	12	10826014	10826250	237	LOC_Os09g17700	LOC_Os09g17700.1	986
Chr9	11948700	11949000	301	34	2.16401e-14	0.00762195	Promoter	(<=1kb)	12	11948924	11951068	2145	LOC_Os09g19954	LOC_Os09g19954.1	0
Chr9	15426300	15426900	601	11	6.45554e-05	0.00110865	Promoter	(<=1kb)	12	15426338	15426865	528	LOC_Os09g25710	LOC_Os09g25710.1	0
Chr9	19195800	19196100	301	14	2.49207e-06	0.00110865	Promoter	(<=1kb)	12	19195347	19196161	815	LOC_Os09g32169	LOC_Os09g32169.1	61
Chr9	22285200	22285500	301	8	0.000588773	0.000692905	Promoter	(1-2kb)	12	22284444	22286528	2085	LOC_Os09g38784	LOC_Os09g38784.1	1028
Chr9	22632600	22632900	301	9	0.000279174	0.000277162	Promoter	(<=1kb)	12	22631109	22633495	2387	LOC_Os09g39350	LOC_Os09g39350.1	595
